# Supplementary material for: Integrative Mapping of SNHG1 RNA–Chromatin Contacts onto the Cancer-Specific Super-Enhancer Landscape in HCT116 Colorectal Cancer Cells
Source: Int J Mol Sci. 2026 Apr 19;27(8):3642. doi: 10.3390/ijms27083642 (PMC13115861; doi:10.3390/ijms27083642)
Supplement: Supplementary file 1 [file ijms-27-03642-s001.zip]

Archive with 8 entries (8 files):
- Supplementary Materials.pdf
- Table_S1.xlsx
- Table_S2.csv
- Table_S3.xlsx
- Table_S4.csv
- Table_S5.xlsx
- Table_S6.xlsx
- Table_S7.xlsx
