# Supplementary material for: Integrative Mapping of SNHG1 RNA–Chromatin Contacts onto the Cancer-Specific Super-Enhancer Landscape in HCT116 Colorectal Cancer Cells
Source: Int J Mol Sci. 2026 Apr 19;27(8):3642. doi: 10.3390/ijms27083642 (PMC13115861; doi:10.3390/ijms27083642)
Supplement: Supplementary file 1 [file ijms-27-03642-s001.zip › Table_S1.xlsx]

## Sheet: Лист1
Supplementary Table S1. Genomic loci where histone modification levels significantly correlate with SNHG1 lncRNA expression (HiMoRNA peaks)
Сhromosome	Start	End	Histone_mark	Corr	Peak_id
chr18	10512072	10520634	H3K27ac	-0.58	peak_389254
chr14	63245278	63250909	H3K27ac	-0.5306768	peak_278881
chr21	43013698	43013911	H3K27ac	0.54439604	peak_554729
chr21	43322341	43324146	H3K27ac	-0.54322815	peak_554788
chr2	190049729	190050710	H3K27ac	0.52140415	peak_499389
chr1	178924893	178943594	H3K27ac	-0.5722449000000001	peak_58346
chr1	178950289	178956407	H3K27ac	-0.5695918000000001	peak_58353
chr12	116657163	116661176	H3K27ac	-0.5739795999999999	peak_223903
chr18	9576933	9578571	H3K27ac	0.55489796	peak_388812
chr18	9801313	9805879	H3K27ac	-0.5208163	peak_388927
chr18	9843582	9859510	H3K27ac	-0.5384694	peak_388933
chr1	817742	823710	H3K27ac	-0.6030612	peak_16
chr6	21108626	21112537	H3K27ac	0.5353061	peak_776903
chr10	89073201	89075607	H3K27ac	-0.54734695	peak_116486
chr10	89525382	89527330	H3K27ac	-0.5358163	peak_116672
chr1	7791298	7791738	H3K27ac	-0.52484846	peak_2727
chr21	46307287	46309089	H3K27ac	0.53836733	peak_555970
chr7	156902194	156909036	H3K27ac	-0.56081635	peak_887020
chr7	497995	525475	H3K27ac	-0.5205102	peak_831640
chr7	796848	803688	H3K27ac	-0.5490816	peak_831785
chr7	803946	806515	H3K27ac	-0.6594555999999999	peak_831786
chr7	904065	905836	H3K27ac	-0.5953213	peak_831808
chr1	182868536	182870652	H3K27ac	0.5496939000000001	peak_59995
chr2	195407279	195409309	H3K27ac	0.5731633	peak_501019
chr2	195486573	195487860	H3K27ac	0.55714285	peak_501058
chr3	119223927	119224383	H3K27ac	0.53423816	peak_611205
chr3	119577186	119583339	H3K27ac	-0.6227550999999999	peak_611382
chr16	23676494	23682709	H3K27ac	0.6279591999999999	peak_335232
chr2	193842760	193843055	H3K27ac	0.5740175999999999	peak_500657
chr5	50364521	50366975	H3K27ac	-0.54935074	peak_721000
chr1	1988818	1991951	H3K27ac	-0.5767346999999999	peak_451
chr10	80063705	80066063	H3K27ac	-0.5661225000000001	peak_113692
chr10	80385332	80390590	H3K27ac	-0.6422449	peak_113768
chr12	115656151	115663278	H3K27ac	-0.67438775	peak_223429
chr12	115708306	115710714	H3K27ac	-0.5609594	peak_223448
chr14	61923502	61931833	H3K27ac	0.56081635	peak_278530
chr16	17969226	17973360	H3K27ac	-0.5372449	peak_333401
chr18	10153439	10154984	H3K27ac	-0.6449638000000001	peak_389051
chr18	10267944	10272335	H3K27ac	-0.5597959	peak_389115
chr2	30177063	30181581	H3K27ac	-0.5884334	peak_444523
chr2	30201258	30204033	H3K27ac	-0.57489794	peak_444535
chr2	30345419	30352294	H3K27ac	-0.56632656	peak_444593
chr18	9289524	9291303	H3K27ac	0.5223469000000001	peak_388665
chr2	190176666	190186830	H3K27ac	-0.5429592	peak_499436
chr2	190347783	190348234	H3K27ac	-0.5808625	peak_499521
chr2	190370588	190373209	H3K27ac	-0.5583674	peak_499531
chr2	190625215	190630611	H3K27ac	-0.57193875	peak_499635
chr1	178027879	178039211	H3K27ac	-0.57285714	peak_57902
chr16	19732762	19736505	H3K27ac	-0.62102044	peak_333878
chr16	20546579	20546773	H3K27ac	-0.5812491	peak_334127
chr16	20608755	20615819	H3K27ac	-0.5210204	peak_334153
chr14	61970511	61975138	H3K27ac	0.56489795	peak_278554
chr14	61989773	61993715	H3K27ac	0.52244896	peak_278563
chr14	62000057	62007452	H3K27ac	0.5490816	peak_278572
chr1	179135776	179136089	H3K27ac	-0.5195294	peak_58440
chr1	179585421	179587237	H3K27ac	-0.61036843	peak_58619
chr1	2652124	2652473	H3K27ac	-0.51911235	peak_741
chr1	3011647	3013241	H3K27ac	-0.5205542999999999	peak_829
chr1	3061136	3084519	H3K27ac	-0.5337755	peak_848
chr1	3168363	3176596	H3K27ac	-0.5557143	peak_878
chr1	3344835	3379157	H3K27ac	-0.5285714	peak_941
chr11	114055711	114249593	H3K27ac	-0.61	peak_172146
chr11	114249694	114265927	H3K27ac	-0.53887755	peak_172147
chr11	114273799	114276930	H3K27ac	-0.54755104	peak_172154
chr18	11259374	11260534	H3K27ac	-0.5382338000000001	peak_389617
chr9	14196233	14208276	H3K27ac	-0.5531633	peak_943972
chr9	14338737	14357935	H3K27ac	-0.5927551	peak_943989
chr8	1816637	1818607	H3K27ac	-0.5481262	peak_888565
chr8	1821636	1825095	H3K27ac	-0.55581635	peak_888567
chr8	1841936	1844455	H3K27ac	-0.5446939000000001	peak_888578
chr8	1945412	1950461	H3K27ac	-0.5843878	peak_888646
chr11	108334627	108335727	H3K27ac	0.5648758	peak_169817
chr1	180309106	180312196	H3K27ac	0.5278571	peak_58967
chr2	191434246	191439452	H3K27ac	-0.54011583	peak_499956
chr10	91172004	91173323	H3K27ac	-0.6858338	peak_117346
chr22	19979842	20004004	H3K27ac	-0.52091837	peak_557146
chr16	21177424	21181184	H3K27ac	-0.5469388000000001	peak_334376
chr16	21825080	21826917	H3K27ac	-0.5309632	peak_334564
chr16	22423298	22427940	H3K27ac	-0.5372449	peak_334809
chr14	64741300	64750814	H3K27ac	-0.5387755	peak_279557
chr2	32599115	32599391	H3K27ac	-0.5226343	peak_445668
chr21	43897352	43897767	H3K27ac	-0.5363224	peak_554959
chr6	18594851	18597790	H3K27ac	-0.52020407	peak_775879
chr4	73520347	73521973	H3K27ac	0.53824174	peak_665651
chr4	73984074	73985545	H3K27ac	0.5509887	peak_665825
chr18	12677678	12681096	H3K27ac	-0.54163265	peak_390180
chr11	108698039	108699952	H3K27ac	0.58589727	peak_169978
chr11	108712125	108714951	H3K27ac	0.53591835	peak_169988
chr11	108926158	108934568	H3K27ac	0.5234694000000001	peak_170128
chr11	108943823	108944358	H3K27ac	0.54322755	peak_170134
chr6	169405990	169408136	H3K27ac	-0.5323095	peak_830878
chr6	169471751	169474421	H3K27ac	-0.51989794	peak_830907
chr6	170133558	170139255	H3K27ac	-0.52711874	peak_831205
chr6	170166968	170168853	H3K27ac	-0.5729638000000001	peak_831221
chr18	22334492	22339524	H3K27ac	-0.535	peak_391622
chr12	119875970	119878072	H3K27ac	0.56969386	peak_225210
chr6	20147906	20149844	H3K27ac	-0.5376295	peak_776411
chr18	13215640	13226744	H3K27ac	-0.56102043	peak_390512
chr18	13255909	13278689	H3K27ac	-0.55367345	peak_390530
chr18	13316810	13321878	H3K27ac	-0.5370408	peak_390554
chr18	13386334	13391394	H3K27ac	-0.54302406	peak_390581
chr18	13414010	13419399	H3K27ac	-0.5305101999999999	peak_390597
chr18	13518197	13526369	H3K27ac	-0.6257143000000001	peak_390633
chr18	13640328	13642861	H3K27ac	-0.5362245	peak_390668
chr11	110946331	110948299	H3K27ac	-0.56766754	peak_170914
chr11	111018662	111020681	H3K27ac	-0.61680144	peak_170949
chr11	111194248	111195749	H3K27ac	0.5208163	peak_171020
chr1	182002637	182005235	H3K27ac	-0.540524	peak_59634
chr1	182141512	182150669	H3K27ac	-0.5795918000000001	peak_59684
chr1	182191137	182195544	H3K27ac	-0.5518367	peak_59706
chr1	182195652	182203191	H3K27ac	-0.5330611999999999	peak_59707
chr1	182203308	182211777	H3K27ac	-0.6443878000000001	peak_59708
chr1	182296744	182298589	H3K27ac	-0.5205744999999999	peak_59749
chr1	182376104	182399544	H3K27ac	-0.54642856	peak_59785
chr2	195695100	195696389	H3K27ac	0.61826533	peak_501158
chr6	170510534	170510896	H3K27ac	-0.5201992999999999	peak_831385
chr7	114232	117068	H3K27ac	-0.5745918000000001	peak_831474
chr7	126888	132812	H3K27ac	-0.57816327	peak_831478
chrX	65632877	65636876	H3K27ac	-0.59836733	peak_998295
chrX	66037729	66040328	H3K27ac	-0.62541467	peak_998402
chrX	66051607	66052184	H3K27ac	-0.5748886	peak_998410
chrX	66074013	66076581	H3K27ac	-0.5643696	peak_998414
chrX	66867087	66867340	H3K27ac	-0.5214565999999999	peak_998493
chr7	156750435	156754156	H3K27ac	0.5402041	peak_886925
chr5	52664083	52667962	H3K27ac	-0.532449	peak_721667
chr5	52820522	52827503	H3K27ac	-0.5679592	peak_721716
chr5	52905206	52911504	H3K27ac	-0.5885714	peak_721724
chr14	66278811	66282803	H3K27ac	-0.54660034	peak_280197
chr2	197442245	197444978	H3K27ac	-0.52561224	peak_501934
chr18	14450162	14451079	H3K27ac	-0.66557693	peak_390842
chr18	14748395	14748685	H3K27ac	-0.5255736999999999	peak_390855
chrX	57908803	57911707	H3K27ac	-0.5339795999999999	peak_997773
chr21	46673589	46675327	H3K27ac	0.53824174	peak_556163
chr22	16561144	16561437	H3K27ac	-0.54467934	peak_556203
chr22	16600321	16603940	H3K27ac	-0.62710786	peak_556208
chr22	17167310	17168389	H3K27ac	-0.54508805	peak_556379
chr10	88224894	88240287	H3K27ac	-0.6108163000000001	peak_116167
chr1	183783075	183785054	H3K27ac	-0.625067	peak_60312
chr1	184599897	184637179	H3K27ac	-0.53887755	peak_60553
chr22	23096286	23100922	H3K27ac	-0.54683673	peak_558283
chr22	23301504	23307481	H3K27ac	-0.55091834	peak_558341
chr8	6343529	6344640	H3K27ac	-0.566178	peak_889697
chr11	111905058	111928787	H3K27ac	-0.52612245	peak_171269
chr2	196639002	196641164	H3K27ac	0.5887755	peak_501538
chr3	119939276	119939645	H3K27ac	0.52189	peak_611559
chr10	94204208	94204670	H3K27ac	-0.5318162	peak_118727
chr10	94207777	94218881	H3K27ac	-0.54316324	peak_118729
chr10	94272476	94278229	H3K27ac	-0.5632653000000001	peak_118765
chr16	27510260	27510514	H3K27ac	-0.5441229000000001	peak_336396
chr7	158675342	158677568	H3K27ac	0.52256435	peak_887684
chr7	158746087	158746472	H3K27ac	-0.5546151999999999	peak_887726
chr7	158775887	158792746	H3K27ac	-0.58632654	peak_887751
chr7	159039941	159043397	H3K27ac	-0.54214287	peak_887858
chr7	159067030	159071728	H3K27ac	-0.5232653	peak_887872
chr7	2048773	2049523	H3K27ac	0.54950887	peak_832327
chr5	54579229	54583976	H3K27ac	-0.5189796	peak_722469
chr5	54600746	54604590	H3K27ac	-0.5595551	peak_722476
chr12	121281188	121283745	H3K27ac	-0.5215439000000001	peak_225873
chr12	122357609	122358026	H3K27ac	-0.5457714	peak_226362
chr1	9147777	9153614	H3K27ac	-0.5660204000000001	peak_3237
chr22	17829403	17839890	H3K27ac	-0.54714286	peak_556629
chr22	17856750	17874891	H3K27ac	-0.53540814	peak_556631
chr5	54021148	54022774	H3K27ac	0.5223469000000001	peak_722185
chr1	185672500	185676758	H3K27ac	-0.53612244	peak_60971
chr2	197797326	197811650	H3K27ac	-0.5496939000000001	peak_502098
chr2	197836420	197840493	H3K27ac	-0.58561224	peak_502117
chr2	197924220	197927893	H3K27ac	-0.5289795999999999	peak_502143
chr11	113153115	113155139	H3K27ac	-0.5604735	peak_171748
chr11	113451677	113452442	H3K27ac	0.59344864	peak_171893
chrX	68083247	68089224	H3K27ac	-0.7069388000000001	peak_998731
chr16	28421611	28421873	H3K27ac	-0.6616854	peak_336750
chr16	28530644	28545140	H3K27ac	-0.63469386	peak_336781
chr16	29028138	29030035	H3K27ac	0.5413265	peak_336934
chr14	69439502	69443849	H3K27ac	0.56714284	peak_281318
chr12	123528610	123535136	H3K27ac	-0.5303061	peak_226824
chr12	123620678	123622982	H3K27ac	0.53061223	peak_226866
chr8	433869	434528	H3K27ac	-0.54876584	peak_888061
chr8	563226	566785	H3K27ac	-0.54938775	peak_888110
chrX	68382819	68384993	H3K27ac	-0.54209614	peak_998839
chrX	68665486	68668744	H3K27ac	-0.64843494	peak_998930
chrX	68682082	68688820	H3K27ac	-0.5369388	peak_998937
chrX	68757769	68758408	H3K27ac	-0.5371592	peak_998967
chrX	68760549	68764188	H3K27ac	-0.6098115	peak_998971
chrX	68892070	68898193	H3K27ac	-0.61989796	peak_999014
chr11	114034620	114046094	H3K27ac	-0.60438776	peak_172142
chr6	24771193	24771680	H3K27ac	0.6112557	peak_778412
chr6	24984714	24986636	H3K27ac	0.57948977	peak_778495
chr10	92492360	92492636	H3K27ac	0.6094739	peak_117949
chr10	92597893	92598635	H3K27ac	0.5388305	peak_118003
chr10	92829249	92829787	H3K27ac	-0.5233355	peak_118118
chr5	55564651	55571318	H3K27ac	-0.5666326	peak_722862
chr5	55575633	55580881	H3K27ac	-0.6042857	peak_722868
chr7	2487039	2491175	H3K27ac	-0.65704083	peak_832575
chr7	2720084	2721624	H3K27ac	0.5742857	peak_832701
chr1	9698218	9702445	H3K27ac	0.5205102	peak_3417
chr1	9757351	9762332	H3K27ac	0.5877551	peak_3450
chr1	9763273	9768395	H3K27ac	0.58744895	peak_3453
chr1	9775076	9776877	H3K27ac	0.55266714	peak_3460
chr10	96150961	96151661	H3K27ac	0.54275	peak_119418
chr1	9988710	9994780	H3K27ac	-0.60438776	peak_3538
chr9	13410244	13413037	H3K27ac	-0.53	peak_943641
chr9	13566345	13572199	H3K27ac	-0.5653060999999999	peak_943699
chr9	13684386	13686279	H3K27ac	-0.62634254	peak_943748
chr10	91044185	91044393	H3K27ac	-0.5340159000000001	peak_117289
chr18	23985257	23988015	H3K27ac	0.5229592000000001	peak_392384
chr3	122618256	122619242	H3K27ac	0.5222449	peak_612631
chr8	2117703	2120594	H3K27ac	-0.5371429	peak_888697
chr8	2504380	2504512	H3K27ac	-0.52757394	peak_888764
chr8	2504599	2508468	H3K27ac	-0.6036379	peak_888765
chr18	23028627	23029011	H3K27ac	0.53494394	peak_391894
chr3	123364885	123451900	H3K27ac	-0.52612245	peak_613000
chr12	125139853	125141514	H3K27ac	0.5481633	peak_227456
chr5	56068686	56072477	H3K27ac	-0.542449	peak_723066
chr5	56077189	56080302	H3K27ac	-0.5502041	peak_723072
chr5	56511340	56513421	H3K27ac	-0.51836735	peak_723292
chr12	124623581	124628715	H3K27ac	-0.5827551	peak_227237
chr1	11328235	11329055	H3K27ac	0.5868667	peak_4074
chr6	25116338	25126294	H3K27ac	-0.54591835	peak_778540
chr6	24748663	24750440	H3K27ac	-0.55714285	peak_778399
chr1	16009236	16024520	H3K27ac	-0.5510204000000001	peak_5716
chr11	115904597	115905466	H3K27ac	0.5348231999999999	peak_172815
chr4	82436902	82438733	H3K27ac	0.6502883	peak_669151
chr22	25003986	25004484	H3K27ac	-0.52185744	peak_558945
chr4	82713506	82721835	H3K27ac	-0.53591835	peak_669310
chr22	21650031	21653330	H3K27ac	0.6098979999999999	peak_557709
chr2	201239194	201240934	H3K27ac	-0.52654403	peak_503558
chr10	95878353	95882657	H3K27ac	-0.53255105	peak_119316
chr5	58018812	58023273	H3K27ac	-0.60163265	peak_723956
chrX	71459598	71459807	H3K27ac	-0.5421573000000001	peak_999808
chrX	71491883	71494142	H3K27ac	-0.6021429	peak_999827
chrX	72048150	72051169	H3K27ac	-0.53295916	peak_999995
chrX	72059709	72064025	H3K27ac	-0.5430611999999999	peak_1000000
chrX	72077401	72083465	H3K27ac	-0.5858163000000001	peak_1000005
chrX	72120137	72132955	H3K27ac	-0.5731633	peak_1000035
chr1	13945188	13953445	H3K27ac	-0.5502041	peak_4836
chr7	4679780	4680052	H3K27ac	-0.6140336	peak_833556
chr7	4806608	4810924	H3K27ac	-0.5793878	peak_833593
chr7	4817474	4821820	H3K27ac	-0.5313911	peak_833602
chr1	11959905	11962275	H3K27ac	-0.53520405	peak_4374
chr1	12237826	12238058	H3K27ac	-0.5482800999999999	peak_4472
chr1	12307095	12322127	H3K27ac	-0.57377553	peak_4524
chr1	12493569	12507405	H3K27ac	-0.5869388000000001	peak_4564
chr1	12508640	12514450	H3K27ac	-0.6467347	peak_4566
chr1	12518186	12522353	H3K27ac	-0.5618367	peak_4569
chr1	12563684	12569191	H3K27ac	-0.5827551	peak_4581
chr18	25532427	25533914	H3K27ac	0.5927796999999999	peak_393123
chr18	25740201	25741077	H3K27ac	0.5381946	peak_393195
chr9	16059672	16065856	H3K27ac	0.53040814	peak_944693
chr11	117980975	117981933	H3K27ac	-0.5603614	peak_173741
chr6	26335249	26337578	H3K27ac	0.5319013000000001	peak_779061
chr2	41594994	41601277	H3K27ac	-0.557449	peak_448645
chr2	41604688	41614940	H3K27ac	-0.6357143	peak_448649
chr2	42498211	42498618	H3K27ac	0.5522931	peak_449055
chr8	8210078	8210883	H3K27ac	-0.5433116	peak_890019
chr2	202096810	202097377	H3K27ac	0.537382	peak_503934
chr3	126097692	126106313	H3K27ac	-0.53612244	peak_614098
chr3	126177198	126188699	H3K27ac	-0.5439795999999999	peak_614160
chr3	126211380	126214374	H3K27ac	-0.54438776	peak_614175
chr3	126263412	126276285	H3K27ac	-0.53908163	peak_614196
chr3	126299872	126302740	H3K27ac	-0.55213064	peak_614203
chr3	126372246	126377217	H3K27ac	-0.529898	peak_614220
chr3	126385958	126391198	H3K27ac	-0.5670408	peak_614225
chr3	125678343	125678757	H3K27ac	-0.57832164	peak_613965
chr3	125885918	125886943	H3K27ac	-0.52816653	peak_614013
chr1	14730432	14743988	H3K27ac	0.65336734	peak_5162
chr1	197135786	197136152	H3K27ac	0.59155655	peak_64535
chr1	197143264	197147903	H3K27ac	0.5896939	peak_64543
chr7	7440288	7440494	H3K27ac	0.52407795	peak_834548
chr5	58919362	58927160	H3K27ac	-0.5382653000000001	peak_724259
chr14	73632967	73635199	H3K27ac	-0.5293878000000001	peak_283305
chr14	77343623	77345431	H3K27ac	0.55857146	peak_284772
chr22	27826912	27829144	H3K27ac	-0.6291486999999999	peak_560125
chr6	27544478	27545630	H3K27ac	0.56642854	peak_779401
chr6	27552731	27553423	H3K27ac	0.56946784	peak_779404
chr6	27592013	27592825	H3K27ac	0.53316325	peak_779413
chr6	28258620	28259855	H3K27ac	-0.56357145	peak_779638
chr11	118867801	118871621	H3K27ac	-0.52339405	peak_174126
chr11	119209640	119210560	H3K27ac	0.55367345	peak_174270
chr6	28586225	28593688	H3K27ac	0.53734696	peak_779761
chr10	94544323	94548137	H3K27ac	0.6189796	peak_118898
chr1	19263135	19263735	H3K27ac	0.51882845	peak_6861
chr10	94626486	94627087	H3K27ac	0.57331824	peak_118974
chr2	42862057	42869261	H3K27ac	-0.6219036	peak_449268
chr2	42872045	42883319	H3K27ac	-0.58744895	peak_449272
chr2	42902346	42911932	H3K27ac	-0.55663264	peak_449279
chr2	43298466	43320607	H3K27ac	-0.5579592	peak_449386
chr2	43322837	43353550	H3K27ac	-0.58244896	peak_449389
chr2	43786734	43792087	H3K27ac	-0.527551	peak_449563
chr2	202813187	202819116	H3K27ac	-0.54459184	peak_504338
chr3	126826180	126830420	H3K27ac	-0.5629592	peak_614411
chr22	24221401	24224322	H3K27ac	-0.5782653	peak_558683
chr22	24316758	24317191	H3K27ac	-0.55136555	peak_558721
chr22	24582461	24586008	H3K27ac	-0.5860204000000001	peak_558794
chr22	24803979	24815871	H3K27ac	-0.5596939000000001	peak_558869
chr1	16611193	16611448	H3K27ac	-0.51847273	peak_5910
chr5	61898109	61898372	H3K27ac	0.6334936	peak_725386
chr5	62314028	62314760	H3K27ac	0.598653	peak_725542
chr5	62315262	62316844	H3K27ac	0.52945226	peak_725543
chr5	60685457	60687001	H3K27ac	0.5344423	peak_724822
chr5	60698729	60701618	H3K27ac	0.5234694000000001	peak_724834
chr5	61138736	61139749	H3K27ac	0.57710654	peak_725010
chr16	48616483	48618534	H3K27ac	-0.5699635000000001	peak_339040
chr16	48901769	48903659	H3K27ac	0.52679914	peak_339105
chr14	75080392	75087515	H3K27ac	-0.5229592000000001	peak_283904
chr14	75272046	75290038	H3K27ac	-0.522551	peak_283966
chr14	75314720	75316446	H3K27ac	-0.5527550999999999	peak_283975
chr9	18783181	18790556	H3K27ac	-0.6532653	peak_945900
chr9	19428868	19433340	H3K27ac	-0.5244898	peak_946254
chr6	29974479	29978716	H3K27ac	-0.61306125	peak_780149
chr6	30575306	30575985	H3K27ac	0.54599726	peak_780389
chr6	30798920	30802556	H3K27ac	-0.54459184	peak_780479
chr1	18164917	18167295	H3K27ac	-0.54214287	peak_6432
chr3	127909274	127913294	H3K27ac	-0.56163263	peak_614854
chr3	128697421	128699807	H3K27ac	-0.6052041	peak_615221
chr3	129067829	129071171	H3K27ac	-0.5228571	peak_615348
chr3	129085352	129087761	H3K27ac	-0.54734695	peak_615357
chrX	80431528	80434292	H3K27ac	-0.6338427	peak_1001659
chr2	204113332	204120832	H3K27ac	-0.56142855	peak_505046
chr14	76188881	76206557	H3K27ac	0.5928571	peak_284354
chr22	29847598	29849108	H3K27ac	-0.5607143	peak_561028
chr9	19997334	20000885	H3K27ac	0.59204084	peak_946436
chr4	86903536	86905059	H3K27ac	-0.567631	peak_671175
chr4	87368286	87370809	H3K27ac	-0.55107665	peak_671331
chr4	87485215	87534832	H3K27ac	-0.6437755000000001	peak_671390
chr4	87539667	87544740	H3K27ac	-0.58989793	peak_671396
chr4	87850422	87852303	H3K27ac	-0.5549546	peak_671503
chr12	131045999	131051472	H3K27ac	-0.5232653	peak_229355
chr12	131268568	131268977	H3K27ac	-0.5480454	peak_229449
chr5	61618360	61627979	H3K27ac	-0.64357144	peak_725280
chr5	61665605	61666923	H3K27ac	-0.57023317	peak_725299
chr6	32045840	32051622	H3K27ac	-0.52	peak_780990
chr6	32052853	32053775	H3K27ac	-0.53278923	peak_780993
chr6	32053991	32055693	H3K27ac	-0.5908916999999999	peak_780994
chr6	32055887	32059333	H3K27ac	-0.5865965999999999	peak_780995
chr6	32067419	32073984	H3K27ac	-0.5251020000000001	peak_781005
chr8	12362562	12363209	H3K27ac	-0.53502625	peak_891509
chr2	45386248	45392994	H3K27ac	0.54313993	peak_450319
chr2	45394294	45395200	H3K27ac	0.5259318000000001	peak_450320
chr2	45570610	45571482	H3K27ac	0.51832956	peak_450394
chr2	45576946	45578922	H3K27ac	0.5186735	peak_450399
chr2	45613861	45615667	H3K27ac	-0.5385714	peak_450432
chr2	46130468	46139416	H3K27ac	-0.5335714	peak_450555
chr2	46266209	46279362	H3K27ac	-0.6008163000000001	peak_450604
chr1	19493387	19497195	H3K27ac	-0.54297304	peak_6919
chr1	19510802	19511261	H3K27ac	-0.5554	peak_6928
chr1	19511317	19515884	H3K27ac	-0.5227550999999999	peak_6929
chr11	121869235	121872219	H3K27ac	-0.66020405	peak_175439
chr22	27246500	27249677	H3K27ac	-0.58724487	peak_559871
chr14	76881162	76886358	H3K27ac	-0.5412245	peak_284618
chr14	77066068	77080061	H3K27ac	-0.5285714	peak_284670
chr11	121099881	121100081	H3K27ac	0.6041366	peak_175143
chr11	121233736	121243331	H3K27ac	0.52520406	peak_175213
chr11	121318995	121319397	H3K27ac	0.59304047	peak_175254
chr11	121739034	121744751	H3K27ac	-0.5559184	peak_175390
chr9	20851952	20852436	H3K27ac	0.5225382000000001	peak_946821
chr3	131377187	131378222	H3K27ac	-0.5377079	peak_616282
chr9	21087516	21087728	H3K27ac	-0.5659834	peak_946929
chr12	132693706	132694121	H3K27ac	-0.58291835	peak_230205
chr8	13067629	13070009	H3K27ac	-0.52834326	peak_891728
chr8	13422928	13429691	H3K27ac	-0.58061224	peak_891895
chr8	13451164	13482195	H3K27ac	-0.6176531	peak_891900
chr8	13626436	13635309	H3K27ac	-0.5334694000000001	peak_891965
chrX	82087324	82089111	H3K27ac	-0.52853334	peak_1001894
chr1	20090147	20097247	H3K27ac	-0.61214286	peak_7168
chr1	20278952	20280388	H3K27ac	0.5505102	peak_7249
chr1	20596173	20599334	H3K27ac	-0.5710204000000001	peak_7370
chr5	67262316	67274586	H3K27ac	-0.55418366	peak_727658
chr3	134649027	134653492	H3K27ac	-0.5496939000000001	peak_617662
chr22	29149344	29154867	H3K27ac	-0.5285714	peak_560692
chr16	56615770	56634722	H3K27ac	-0.5604081999999999	peak_342117
chr16	56637119	56640184	H3K27ac	-0.5951171999999999	peak_342120
chr14	78971063	78971494	H3K27ac	0.5343846999999999	peak_285337
chr5	64580977	64588016	H3K27ac	-0.54	peak_726327
chr1	24371412	24376931	H3K27ac	0.53938776	peak_9093
chr12	132953756	132953907	H3K27ac	-0.56063956	peak_230365
chr13	18992659	18993022	H3K27ac	-0.52005136	peak_230432
chr13	19680621	19683650	H3K27ac	0.5383300999999999	peak_230528
chr13	19690911	19691543	H3K27ac	0.5979744	peak_230535
chr6	36995743	37000556	H3K27ac	-0.61346936	peak_782945
chr6	37547015	37568477	H3K27ac	0.52663267	peak_783205
chr2	47465044	47466465	H3K27ac	0.56234694	peak_451044
chr2	47482806	47490289	H3K27ac	0.7198143	peak_451055
chr6	34708704	34710492	H3K27ac	-0.5214286	peak_782050
chr6	34722367	34723835	H3K27ac	0.6067501999999999	peak_782058
chr7	15667331	15695980	H3K27ac	-0.7227551	peak_837491
chr1	21220382	21220623	H3K27ac	-0.5616093000000001	peak_7736
chr22	30269915	30272056	H3K27ac	-0.5789004	peak_561196
chr22	30272251	30272483	H3K27ac	-0.5269047	peak_561197
chr22	30336123	30343994	H3K27ac	-0.63632655	peak_561208
chr16	54192880	54195402	H3K27ac	-0.51887757	peak_341220
chr1	199489949	199490389	H3K27ac	0.58994484	peak_65441
chr18	34492151	34497780	H3K27ac	-0.54785717	peak_396232
chr8	17915295	17918526	H3K27ac	-0.5429592	peak_893228
chr11	123707073	123707564	H3K27ac	0.52705705	peak_176114
chr13	21173534	21174100	H3K27ac	0.52023476	peak_231239
chr1	23358458	23359262	H3K27ac	-0.5400232	peak_8724
chr1	23413886	23416354	H3K27ac	-0.56357145	peak_8734
chr8	17679268	17709715	H3K27ac	-0.54183674	peak_893169
chr10	101778196	101786619	H3K27ac	0.53571427	peak_121802
chr18	35266273	35269361	H3K27ac	-0.51969385	peak_396430
chr2	48565369	48574170	H3K27ac	-0.54663265	peak_451491
chr2	48989376	48989525	H3K27ac	-0.5767645	peak_451634
chr3	134289489	134292512	H3K27ac	-0.5223469000000001	peak_617511
chr3	134391250	134397700	H3K27ac	-0.6811224	peak_617534
chr1	200225742	200227210	H3K27ac	0.55663264	peak_65731
chr1	200335892	200338681	H3K27ac	0.53367347	peak_65811
chr1	200610382	200612343	H3K27ac	0.53163266	peak_65950
chr13	23866036	23870253	H3K27ac	0.5216327000000001	peak_232294
chr13	23870388	23871837	H3K27ac	0.5422449	peak_232295
chr7	15800359	15803492	H3K27ac	-0.59387755	peak_837531
chr7	15820469	15822937	H3K27ac	-0.51836735	peak_837537
chr7	15828903	15831416	H3K27ac	-0.54037094	peak_837541
chr7	16060119	16071472	H3K27ac	-0.60642856	peak_837643
chr22	31035047	31052318	H3K27ac	-0.5681633	peak_561548
chr22	31074311	31077464	H3K27ac	-0.57190233	peak_561559
chr22	31147264	31149738	H3K27ac	-0.5280611999999999	peak_561573
chr22	31733594	31735888	H3K27ac	0.5378571	peak_561848
chr1	23440836	23443088	H3K27ac	-0.5255102	peak_8739
chr1	23534937	23536346	H3K27ac	0.5326666	peak_8771
chr16	56237030	56238734	H3K27ac	-0.5319388	peak_341957
chr11	125675088	125675314	H3K27ac	0.56556535	peak_176855
chr5	67286336	67295753	H3K27ac	-0.5779592	peak_727667
chr5	67535593	67539857	H3K27ac	-0.6072094	peak_727775
chr5	67635538	67644486	H3K27ac	-0.5402041	peak_727809
chr5	67645073	67652933	H3K27ac	-0.6402041	peak_727811
chr5	67691550	67697248	H3K27ac	-0.6227550999999999	peak_727825
chr5	67791729	67802226	H3K27ac	-0.59091836	peak_727854
chr5	67969699	67974754	H3K27ac	-0.54846936	peak_727924
chr5	68021262	68029866	H3K27ac	-0.55163264	peak_727944
chr5	68031647	68034987	H3K27ac	-0.6092857	peak_727948
chr22	32798982	32865075	H3K27ac	-0.5836735	peak_562359
chr1	202125526	202136229	H3K27ac	-0.5212245	peak_66500
chr8	19425658	19427468	H3K27ac	-0.53088087	peak_893968
chr8	19752795	19758691	H3K27ac	-0.5417347	peak_894136
chr8	19766077	19769151	H3K27ac	-0.5406122	peak_894140
chr8	19788084	19789764	H3K27ac	-0.5620215000000001	peak_894150
chr13	21575874	21576934	H3K27ac	0.5758310000000001	peak_231438
chr6	37607191	37607842	H3K27ac	0.53810817	peak_783223
chr14	90294797	90305803	H3K27ac	-0.5581633	peak_289351
chr7	17183097	17183606	H3K27ac	-0.53558046	peak_838130
chr11	130447784	130460064	H3K27ac	-0.5588774999999999	peak_178693
chr8	19936239	19943364	H3K27ac	-0.58459187	peak_894211
chr8	20057527	20065224	H3K27ac	-0.53612244	peak_894249
chr1	25629873	25633995	H3K27ac	-0.5657143	peak_9634
chr1	25740797	25750173	H3K27ac	-0.5994898	peak_9673
chr1	25854699	25856040	H3K27ac	0.5681633	peak_9721
chr1	206289308	206289578	H3K27ac	-0.5606135	peak_68101
chr14	85024244	85024376	H3K27ac	-0.5278978	peak_287362
chr13	23785717	23786046	H3K27ac	0.531395	peak_232255
chr2	210613574	210614250	H3K27ac	0.54792213	peak_507615
chr8	21666111	21669272	H3K27ac	-0.58552516	peak_894793
chr8	21673972	21676807	H3K27ac	-0.59812224	peak_894798
chr8	21708574	21711906	H3K27ac	-0.5476531	peak_894816
chr8	21742049	21742312	H3K27ac	-0.54221207	peak_894830
chr8	21742344	21747076	H3K27ac	-0.66887754	peak_894831
chr8	21786650	21791117	H3K27ac	-0.5246939	peak_894853
chr5	68166409	68174066	H3K27ac	-0.5655102	peak_728014
chr5	68213231	68213630	H3K27ac	-0.5438291999999999	peak_728033
chr5	69165760	69169218	H3K27ac	0.66591835	peak_728364
chr5	69243060	69243410	H3K27ac	0.61012024	peak_728415
chr8	22047929	22063026	H3K27ac	-0.5362245	peak_894985
chr8	22065867	22067461	H3K27ac	-0.5290441	peak_894988
chr5	68126017	68127367	H3K27ac	-0.5487114000000001	peak_727996
chr14	89084088	89087066	H3K27ac	-0.54112244	peak_288809
chr6	39295248	39299082	H3K27ac	-0.5505102	peak_784087
chr6	39419338	39423070	H3K27ac	-0.632551	peak_784144
chr1	26408570	26435436	H3K27ac	0.5469388000000001	peak_9917
chr6	39752834	39755868	H3K27ac	-0.54734695	peak_784276
chr6	39896152	39909236	H3K27ac	-0.5310204000000001	peak_784302
chr9	33385221	33396445	H3K27ac	-0.55561227	peak_950490
chrX	100449355	100451300	H3K27ac	-0.5340341	peak_1004361
chrX	100727358	100732782	H3K27ac	-0.5504081999999999	peak_1004445
chr9	31776685	31777843	H3K27ac	-0.55189615	peak_949908
chr1	204590873	204593296	H3K27ac	0.5807143	peak_67387
chr11	126381608	126381862	H3K27ac	-0.61493134	peak_177117
chr16	66995114	67001842	H3K27ac	-0.5716326	peak_345471
chr2	212535435	212541030	H3K27ac	-0.5186735	peak_508217
chr2	213069402	213070372	H3K27ac	0.5362792	peak_508393
chr2	213184586	213190369	H3K27ac	0.5215306	peak_508450
chr2	217660172	217674637	H3K27ac	-0.5446939000000001	peak_510134
chr5	71971425	71978526	H3K27ac	-0.53336734	peak_728888
chr5	72444723	72447094	H3K27ac	-0.5540816	peak_729028
chr8	22208226	22213997	H3K27ac	-0.55234694	peak_895053
chr1	204040113	204046963	H3K27ac	-0.6305263000000001	peak_67184
chr6	39919018	39940062	H3K27ac	-0.5467347	peak_784313
chr6	39950400	39953403	H3K27ac	-0.55867344	peak_784320
chrX	101491749	101492045	H3K27ac	-0.52150035	peak_1004698
chrX	101930222	101932921	H3K27ac	-0.6247608	peak_1004791
chrX	102650145	102655564	H3K27ac	-0.60071427	peak_1004863
chrX	102711492	102715780	H3K27ac	-0.5565306	peak_1004873
chrX	103583687	103591081	H3K27ac	-0.5611225000000001	peak_1005124
chrX	103606069	103611533	H3K27ac	-0.56030613	peak_1005139
chr16	66239866	66242090	H3K27ac	-0.5630246	peak_345138
chr14	90731513	90745301	H3K27ac	-0.60479593	peak_289495
chr14	90837800	90841717	H3K27ac	-0.5632653000000001	peak_289528
chr2	54357707	54362795	H3K27ac	-0.58214283	peak_453461
chr2	54368723	54375492	H3K27ac	-0.5317347	peak_453465
chr2	54383695	54392646	H3K27ac	-0.64857143	peak_453471
chr2	54426517	54441679	H3K27ac	-0.6	peak_453485
chr1	28499308	28519723	H3K27ac	0.52683675	peak_10767
chr1	28598348	28603889	H3K27ac	0.52357143	peak_10816
chr22	36051151	36053631	H3K27ac	0.5681633	peak_563471
chr22	36122392	36125233	H3K27ac	-0.53683674	peak_563503
chr22	36142405	36145010	H3K27ac	-0.5732946	peak_563513
chr22	36184431	36185689	H3K27ac	-0.5462663000000001	peak_563533
chr4	99149381	99150805	H3K27ac	-0.53553754	peak_675198
chr4	99296844	99303185	H3K27ac	-0.562551	peak_675269
chr4	99309385	99332714	H3K27ac	-0.57561225	peak_675275
chr4	99357155	99364406	H3K27ac	-0.5732289	peak_675291
chr5	72936137	72941078	H3K27ac	-0.5587755	peak_729220
chr1	205798978	205816626	H3K27ac	-0.5547959	peak_67933
chr1	206206138	206206341	H3K27ac	-0.5249	peak_68082
chr7	20745160	20745901	H3K27ac	0.5663621999999999	peak_839527
chr9	34338040	34348215	H3K27ac	-0.63336736	peak_950892
chr9	34582516	34602125	H3K27ac	-0.5296939	peak_950994
chr9	34700715	34702914	H3K27ac	-0.60295916	peak_951039
chr9	34709051	34711151	H3K27ac	-0.54868746	peak_951043
chr7	22082308	22084492	H3K27ac	-0.51928574	peak_839963
chr3	140704935	140710483	H3K27ac	-0.58	peak_620035
chr6	41424213	41431459	H3K27ac	-0.61581635	peak_784904
chr6	41448739	41454213	H3K27ac	-0.53061223	peak_784914
chr6	41684709	41685096	H3K27ac	-0.53056884	peak_785010
chr6	41866274	41866800	H3K27ac	0.5302686	peak_785088
chr6	41877826	41880489	H3K27ac	0.5855102	peak_785099
chr6	42235860	42243753	H3K27ac	0.5587755	peak_785263
chr13	27185864	27186968	H3K27ac	0.5299625	peak_233634
chr13	27270032	27277515	H3K27ac	-0.52336735	peak_233673
chr13	31067501	31068714	H3K27ac	0.55091834	peak_235318
chr1	207881695	207914945	H3K27ac	-0.58112246	peak_68662
chr1	207916002	207927078	H3K27ac	-0.6137755	peak_68664
chr1	207937107	207943794	H3K27ac	-0.53908163	peak_68669
chr1	207955297	207966930	H3K27ac	-0.59040815	peak_68677
chr1	208089038	208091664	H3K27ac	-0.51941425	peak_68751
chr10	110321864	110328208	H3K27ac	0.5604081999999999	peak_124478
chr10	110371044	110374240	H3K27ac	0.55938774	peak_124507
chr1	207204141	207206578	H3K27ac	-0.5295033	peak_68437
chr18	48334689	48339962	H3K27ac	-0.5417347	peak_401045
chr18	48339979	48344538	H3K27ac	-0.5262245	peak_401046
chr18	48373545	48373912	H3K27ac	-0.58540154	peak_401067
chr18	48406668	48411536	H3K27ac	-0.5942857	peak_401086
chr18	48439800	48443400	H3K27ac	-0.59020406	peak_401101
chr8	26033020	26050389	H3K27ac	-0.5839795999999999	peak_896541
chr8	26076238	26078779	H3K27ac	-0.59547436	peak_896549
chr8	26078783	26080196	H3K27ac	-0.58807325	peak_896550
chr22	36242609	36247262	H3K27ac	-0.57887757	peak_563559
chr5	74623973	74634291	H3K27ac	0.5285714	peak_730085
chr22	36546596	36547771	H3K27ac	0.5695918000000001	peak_563637
chr22	37259290	37260062	H3K27ac	0.5193878	peak_563977
chr7	22319292	22321217	H3K27ac	0.5482653000000001	peak_840109
chr7	23244102	23249132	H3K27ac	-0.55418366	peak_840470
chr7	23339020	23340383	H3K27ac	0.5198092000000001	peak_840521
chr7	23343102	23352242	H3K27ac	0.5795918000000001	peak_840524
chr7	23356117	23360453	H3K27ac	0.58153063	peak_840529
chr7	23360585	23362210	H3K27ac	0.6323469	peak_840530
chr7	23366242	23376467	H3K27ac	0.6090816	peak_840534
chr7	23376634	23378045	H3K27ac	0.56836736	peak_840535
chr7	23380657	23381930	H3K27ac	0.59295917	peak_840539
chr7	23391046	23392389	H3K27ac	0.63583255	peak_840547
chr7	23393114	23397932	H3K27ac	0.5229215	peak_840549
chr7	23409824	23412839	H3K27ac	0.53459185	peak_840558
chr7	23414370	23414863	H3K27ac	0.5696555	peak_840561
chr7	23415641	23417048	H3K27ac	0.5271053000000001	peak_840562
chr7	23454233	23457249	H3K27ac	0.6048979999999999	peak_840587
chr7	23461117	23462252	H3K27ac	0.5714286	peak_840592
chr7	23462626	23477736	H3K27ac	0.61561227	peak_840593
chr1	210310466	210313294	H3K27ac	-0.5679592	peak_69540
chr1	210371295	210375484	H3K27ac	0.52061224	peak_69562
chr1	210792239	210792623	H3K27ac	0.5721239	peak_69768
chr9	35913951	35921698	H3K27ac	-0.62010205	peak_951460
chr9	35947360	35950504	H3K27ac	-0.54479593	peak_951467
chr2	216141566	216148657	H3K27ac	0.5755102	peak_509443
chr2	216153029	216154868	H3K27ac	0.5239796	peak_509447
chr2	216163022	216164608	H3K27ac	0.5335850000000001	peak_509456
chr2	216194330	216197583	H3K27ac	0.5316972	peak_509473
chr16	67641417	67643309	H3K27ac	-0.5246454	peak_345776
chr14	91862287	91908976	H3K27ac	-0.51928574	peak_289926
chr14	91915526	91950077	H3K27ac	-0.55459183	peak_289930
chr11	130652122	130656722	H3K27ac	-0.62938774	peak_178752
chr16	66033608	66039109	H3K27ac	-0.60430115	peak_345008
chrX	107762555	107778430	H3K27ac	-0.6039796	peak_1006105
chr2	58570031	58570745	H3K27ac	0.5429774	peak_454889
chr1	30796699	30801448	H3K27ac	-0.5402041	peak_11795
chr8	28798122	28802264	H3K27ac	-0.52387756	peak_897718
chr18	45502887	45507535	H3K27ac	-0.55751425	peak_399781
chr18	45560809	45565046	H3K27ac	-0.62265307	peak_399809
chr18	45616325	45621621	H3K27ac	-0.5955102	peak_399830
chr18	45633868	45643398	H3K27ac	-0.6102041	peak_399842
chr5	75339628	75343315	H3K27ac	0.5294898	peak_730402
chr8	26804943	26808011	H3K27ac	-0.5280611999999999	peak_896818
chr8	27650142	27650404	H3K27ac	-0.53685904	peak_897171
chr3	141852520	141854145	H3K27ac	-0.5291656	peak_620498
chr4	103010215	103014373	H3K27ac	-0.67234695	peak_676690
chr10	112358944	112367885	H3K27ac	-0.6236735	peak_125246
chr4	101668749	101672050	H3K27ac	-0.53408164	peak_676151
chr2	216570390	216576071	H3K27ac	-0.51887757	peak_509653
chr2	216831954	216834579	H3K27ac	-0.5422449	peak_509745
chr2	216969576	216976873	H3K27ac	-0.5183806	peak_509815
chr2	217184709	217188506	H3K27ac	-0.55693877	peak_509921
chr22	37826285	37828723	H3K27ac	-0.5321054000000001	peak_564203
chr22	38878564	38885429	H3K27ac	-0.5914286	peak_564596
chr22	38922198	38928560	H3K27ac	-0.532449	peak_564607
chr16	66501762	66504699	H3K27ac	-0.56918365	peak_345252
chr16	66504765	66505206	H3K27ac	-0.5270739999999999	peak_345253
chr16	67412250	67417790	H3K27ac	-0.5413265	peak_345682
chr16	67498527	67500189	H3K27ac	-0.5788923	peak_345702
chr6	44383965	44384180	H3K27ac	-0.53733957	peak_786188
chr16	66705566	66708496	H3K27ac	-0.64908165	peak_345354
chr2	62484584	62490586	H3K27ac	-0.53408164	peak_456322
chr14	92474890	92476948	H3K27ac	-0.587566	peak_290206
chr14	92480729	92482974	H3K27ac	-0.6315628000000001	peak_290210
chr14	92684621	92689291	H3K27ac	-0.56030613	peak_290279
chr14	92753432	92754262	H3K27ac	-0.5277714	peak_290309
chr9	36570997	36578868	H3K27ac	0.53755105	peak_951808
chr9	36664313	36667024	H3K27ac	0.56857145	peak_951867
chr10	116754936	116760716	H3K27ac	-0.5782653	peak_126992
chr11	132269130	132269617	H3K27ac	0.5400853	peak_179405
chr7	23487662	23488313	H3K27ac	0.58846647	peak_840602
chr1	31566131	31593465	H3K27ac	-0.5894898000000001	peak_12101
chr1	31620813	31623394	H3K27ac	-0.57336736	peak_12122
chr1	31854892	31856392	H3K27ac	0.5208163	peak_12209
chr2	59451797	59451929	H3K27ac	-0.52611786	peak_455123
chr2	60709650	60710036	H3K27ac	-0.53860074	peak_455503
chr2	60710109	60711564	H3K27ac	-0.66979593	peak_455504
chr8	27700151	27705775	H3K27ac	-0.58132654	peak_897190
chr8	27835041	27843118	H3K27ac	0.5686734999999999	peak_897286
chr8	27922729	27923560	H3K27ac	-0.54067093	peak_897316
chr8	27987259	27994812	H3K27ac	-0.52561224	peak_897328
chr22	41391548	41399802	H3K27ac	-0.555	peak_565687
chr9	41741185	41741585	H3K27ac	-0.54105854	peak_952814
chr9	42127096	42128385	H3K27ac	-0.5453454000000001	peak_952823
chr9	43115651	43116281	H3K27ac	-0.5417531999999999	peak_952916
chr9	43126726	43127531	H3K27ac	-0.5388459	peak_952924
chr2	217809550	218030834	H3K27ac	-0.54938775	peak_510166
chr16	69251453	69257214	H3K27ac	-0.57572895	peak_346431
chr16	69739669	69743700	H3K27ac	-0.60430115	peak_346682
chr16	69856974	69864454	H3K27ac	-0.5944898000000001	peak_346747
chr16	69964806	69965715	H3K27ac	-0.6093478	peak_346773
chr2	218780441	218786766	H3K27ac	-0.57010204	peak_510492
chr6	45910673	45913428	H3K27ac	-0.5539427	peak_786863
chr6	45997325	46018153	H3K27ac	-0.51969385	peak_786876
chr7	25453455	25458445	H3K27ac	-0.590102	peak_841297
chr7	25613577	25618361	H3K27ac	-0.5857143	peak_841364
chr7	25655452	25673236	H3K27ac	-0.5535714	peak_841380
chr7	25784983	25798573	H3K27ac	-0.52612245	peak_841418
chr1	212240322	212245072	H3K27ac	-0.55367345	peak_70422
chr3	143806096	143813625	H3K27ac	-0.5227550999999999	peak_621521
chr12	1516398	1520722	H3K27ac	0.5689795999999999	peak_181173
chr12	1654503	1672013	H3K27ac	-0.58591837	peak_181224
chr12	1680087	1682644	H3K27ac	-0.58704084	peak_181228
chr12	2388462	2405182	H3K27ac	-0.52040815	peak_181357
chr9	37774645	37776477	H3K27ac	0.5186867000000001	peak_952320
chr1	34785422	34801412	H3K27ac	-0.52979594	peak_13218
chr1	34802384	34802953	H3K27ac	-0.53099144	peak_13220
chr1	34824175	34830920	H3K27ac	-0.5317347	peak_13236
chr1	34831170	34849785	H3K27ac	-0.6274489999999999	peak_13237
chr1	34849906	34854854	H3K27ac	-0.5372449	peak_13238
chr13	31845438	31851893	H3K27ac	-0.57857144	peak_235608
chr9	63859101	63860275	H3K27ac	-0.54542255	peak_952980
chr9	68355867	68357741	H3K27ac	-0.5290216	peak_953048
chr9	68362754	68363019	H3K27ac	-0.5422824	peak_953053
chr14	94922005	94923070	H3K27ac	-0.6281194	peak_291181
chr14	94932812	94938180	H3K27ac	-0.54551023	peak_291187
chr14	94969417	94973829	H3K27ac	-0.5629592	peak_291203
chr14	96564798	96586777	H3K27ac	0.55867344	peak_291871
chr14	96796851	96802821	H3K27ac	0.5660204000000001	peak_291949
chr14	94108637	94117773	H3K27ac	-0.590102	peak_290838
chr14	94569059	94574222	H3K27ac	-0.532449	peak_291038
chr18	48690838	48692211	H3K27ac	-0.5483813	peak_401186
chr6	46406385	46414631	H3K27ac	-0.5214286	peak_787079
chr6	46481300	46494816	H3K27ac	-0.5365306	peak_787090
chr6	46496301	46514543	H3K27ac	-0.6069388000000001	peak_787092
chr6	46988162	46991664	H3K27ac	-0.5588774999999999	peak_787276
chr2	61640085	61640399	H3K27ac	0.57118887	peak_455953
chr16	70587449	70595836	H3K27ac	-0.6126531	peak_347041
chr16	70595894	70611824	H3K27ac	-0.5200265000000001	peak_347042
chr16	70669727	70671518	H3K27ac	-0.5284213000000001	peak_347068
chrX	110257764	110259579	H3K27ac	0.53683674	peak_1006931
chr9	70435057	70443241	H3K27ac	-0.5387755	peak_953901
chr16	70113134	70113852	H3K27ac	-0.5861042	peak_346825
chr3	146237846	146254034	H3K27ac	-0.69908166	peak_622341
chr1	33297623	33303957	H3K27ac	-0.5396939000000001	peak_12787
chr1	33572244	33577958	H3K27ac	-0.5882293000000001	peak_12870
chr1	33604874	33607515	H3K27ac	-0.5799786	peak_12883
chr10	114589236	114590813	H3K27ac	-0.60251606	peak_126162
chr10	114601853	114617322	H3K27ac	-0.55010206	peak_126168
chr22	40627158	40633593	H3K27ac	0.5277550999999999	peak_565277
chr8	30149024	30150927	H3K27ac	-0.6357881999999999	peak_898356
chr8	30166220	30179148	H3K27ac	-0.5253061	peak_898365
chr8	30303410	30307043	H3K27ac	-0.5496939000000001	peak_898424
chr8	30587846	30594493	H3K27ac	-0.53163266	peak_898453
chr4	105105516	105107870	H3K27ac	-0.53887755	peak_677222
chr5	80081701	80084283	H3K27ac	-0.52336735	peak_732530
chr14	93300880	93304247	H3K27ac	0.5389795999999999	peak_290553
chr12	2925126	2926443	H3K27ac	0.57644325	peak_181613
chr1	211674541	211678653	H3K27ac	0.63200593	peak_70115
chr18	50558206	50561526	H3K27ac	-0.57	peak_402000
chr18	50614361	50617123	H3K27ac	-0.5634901999999999	peak_402031
chr18	50619067	50623609	H3K27ac	-0.572551	peak_402033
chr18	50646274	50661751	H3K27ac	-0.5292857	peak_402046
chr18	50861318	50865116	H3K27ac	-0.56889206	peak_402124
chr14	95387650	95393958	H3K27ac	-0.5322449	peak_291342
chr14	95404405	95411431	H3K27ac	-0.5582653000000001	peak_291350
chr3	149828944	149829619	H3K27ac	-0.57115054	peak_623513
chrX	115066587	115070050	H3K27ac	-0.52535975	peak_1008047
chr3	151874240	151874871	H3K27ac	-0.5373175	peak_624350
chr4	108634749	108637015	H3K27ac	0.51858467	peak_678696
chr13	32146363	32154379	H3K27ac	-0.5317347	peak_235751
chr13	32246023	32268516	H3K27ac	-0.58285713	peak_235797
chr13	32268564	32273206	H3K27ac	-0.56785715	peak_235798
chr9	69275822	69278069	H3K27ac	-0.56511647	peak_953416
chr12	1328753	1329073	H3K27ac	-0.52699476	peak_181065
chr13	33346925	33356639	H3K27ac	-0.5262245	peak_236297
chr13	33362202	33363960	H3K27ac	-0.57836735	peak_236300
chr13	33449894	33457164	H3K27ac	-0.58020407	peak_236345
chr13	33506251	33512370	H3K27ac	-0.52959186	peak_236371
chr16	75515422	75518054	H3K27ac	-0.5590816	peak_348753
chr2	225006262	225012403	H3K27ac	0.54214287	peak_513019
chr12	2487947	2505150	H3K27ac	-0.5394898	peak_181396
chr9	72910685	72914513	H3K27ac	-0.62785715	peak_954892
chr9	72917905	72920355	H3K27ac	-0.56357145	peak_954896
chr9	72943058	72957021	H3K27ac	-0.5405101999999999	peak_954906
chr4	110103565	110109054	H3K27ac	0.54346937	peak_679403
chr4	110118634	110120786	H3K27ac	0.5489795999999999	peak_679414
chr22	41762739	41763499	H3K27ac	0.5464704	peak_565789
chr9	70377307	70378048	H3K27ac	-0.5461427	peak_953893
chr12	5580197	5583476	H3K27ac	-0.52663267	peak_182749
chr12	5583899	5584437	H3K27ac	-0.5629634	peak_182750
chr12	5734560	5734908	H3K27ac	-0.58462554	peak_182814
chr12	6111918	6127275	H3K27ac	-0.5277550999999999	peak_182987
chr12	6152497	6157140	H3K27ac	-0.562449	peak_183003
chr12	6382084	6396876	H3K27ac	-0.52489793	peak_183061
chr8	33199673	33200417	H3K27ac	0.5550366	peak_899336
chr14	101516368	101522954	H3K27ac	-0.5332653	peak_293791
chr1	215890881	215892074	H3K27ac	0.52069193	peak_71975
chr16	71999290	72000647	H3K27ac	-0.52390915	peak_347423
chr16	72075271	72076357	H3K27ac	-0.6398418	peak_347450
chr16	72592118	72593273	H3K27ac	0.5326156	peak_347635
chr16	72663627	72666615	H3K27ac	0.525	peak_347669
chrX	118793957	118798047	H3K27ac	-0.5430611999999999	peak_1008846
chrX	118838980	118840292	H3K27ac	-0.5354865	peak_1008859
chrX	118853310	118854440	H3K27ac	-0.5250319	peak_1008865
chrX	118870183	118874099	H3K27ac	-0.6279241999999999	peak_1008869
chrX	118973391	118981469	H3K27ac	-0.61622447	peak_1008899
chrX	118999324	118999621	H3K27ac	-0.5208798	peak_1008909
chrX	118999625	119001928	H3K27ac	-0.61577713	peak_1008910
chr2	64035574	64037107	H3K27ac	0.5716326	peak_456954
chr16	72831144	72835051	H3K27ac	-0.6432653	peak_347754
chr16	72967774	72979688	H3K27ac	-0.56357145	peak_347792
chr16	72979708	72981803	H3K27ac	-0.53591835	peak_347793
chr16	73122169	73125264	H3K27ac	-0.64132655	peak_347803
chr16	73141467	73147401	H3K27ac	-0.55214286	peak_347812
chr16	73157442	73158642	H3K27ac	-0.5468135999999999	peak_347819
chr16	73165334	73168780	H3K27ac	-0.55010206	peak_347824
chr16	73179085	73180731	H3K27ac	-0.5644454000000001	peak_347829
chr16	73308383	73308736	H3K27ac	-0.52765375	peak_347877
chr14	97974521	97979629	H3K27ac	-0.5894898000000001	peak_292360
chr3	148696938	148703743	H3K27ac	-0.65612245	peak_623069
chr3	149413585	149416389	H3K27ac	-0.54583025	peak_623367
chr3	150299009	150300018	H3K27ac	0.5257276999999999	peak_623703
chr9	70455333	70458340	H3K27ac	-0.54214287	peak_953911
chr9	70465253	70497155	H3K27ac	-0.6192857	peak_953917
chr9	70500446	70508495	H3K27ac	-0.65265304	peak_953922
chr9	71636061	71640869	H3K27ac	-0.62037295	peak_954333
chr1	214601902	214605635	H3K27ac	0.58061224	peak_71393
chr1	214613329	214613995	H3K27ac	0.5316462	peak_71399
chr1	214634444	214639185	H3K27ac	0.5432653000000001	peak_71424
chr1	38220110	38220764	H3K27ac	0.5482959	peak_14731
chr14	100044491	100046573	H3K27ac	0.5370408	peak_293106
chr14	100292757	100300951	H3K27ac	-0.5427550999999999	peak_293205
chr2	223685287	223685728	H3K27ac	0.52696604	peak_512335
chr12	8068949	8071490	H3K27ac	-0.5479592	peak_183691
chr9	75427923	75435198	H3K27ac	-0.5779592	peak_955664
chr10	118530943	118531820	H3K27ac	-0.52362484	peak_127687
chr10	118568150	118573025	H3K27ac	-0.5273469	peak_127700
chr10	118789638	118791724	H3K27ac	-0.6198199999999999	peak_127789
chr10	118791873	118794416	H3K27ac	-0.58409655	peak_127790
chr10	119197589	119198587	H3K27ac	0.5459323	peak_127953
chr10	119261035	119261338	H3K27ac	-0.5341329	peak_127964
chr3	150049005	150049426	H3K27ac	0.572669	peak_623618
chr10	122687050	122690740	H3K27ac	-0.55734694	peak_129306
chr16	74320315	74324344	H3K27ac	-0.63418365	peak_348231
chr16	74368628	74369396	H3K27ac	-0.58820844	peak_348248
chr16	74398069	74398628	H3K27ac	-0.55152714	peak_348259
chr16	74663067	74664344	H3K27ac	0.52204084	peak_348401
chr7	29683890	29686804	H3K27ac	-0.5265306	peak_843023
chr1	39608551	39611249	H3K27ac	-0.57510203	peak_15210
chr5	81267534	81270956	H3K27ac	0.51887757	peak_733048
chr1	39814376	39815519	H3K27ac	0.53996277	peak_15287
chr1	215627531	215627805	H3K27ac	-0.54691947	peak_71865
chr1	215834178	215834763	H3K27ac	0.55348325	peak_71951
chr22	45780121	45787069	H3K27ac	0.5310204000000001	peak_567535
chr22	45825909	45834832	H3K27ac	0.5186735	peak_567564
chr22	45841226	45846737	H3K27ac	0.5326156	peak_567575
chr22	46266462	46271395	H3K27ac	-0.55346936	peak_567730
chr22	46303136	46304392	H3K27ac	0.54179955	peak_567750
chr9	72298557	72298977	H3K27ac	-0.531936	peak_954629
chr6	52260813	52261575	H3K27ac	0.5239796	peak_788863
chr3	152553229	152559796	H3K27ac	-0.5223469000000001	peak_624563
chr13	38307949	38308823	H3K27ac	0.5623023	peak_238273
chr7	30758721	30768413	H3K27ac	-0.5853060999999999	peak_843458
chr7	30769012	30774056	H3K27ac	-0.565	peak_843459
chr7	30776323	30781729	H3K27ac	-0.6691836999999999	peak_843463
chr7	30810790	30819932	H3K27ac	-0.67622447	peak_843475
chr8	37924928	37926690	H3K27ac	0.5253061	peak_900758
chr1	216456358	216458402	H3K27ac	0.55142856	peak_72108
chr7	30858815	30868343	H3K27ac	-0.6092857	peak_843496
chr7	30883156	30928486	H3K27ac	-0.5629592	peak_843502
chr1	220746541	220753001	H3K27ac	-0.56938773	peak_73912
chr1	220753063	220755676	H3K27ac	-0.53908163	peak_73913
chr12	11986213	11986476	H3K27ac	0.5523127	peak_185069
chr14	102495904	102512858	H3K27ac	-0.5937755	peak_294205
chr1	39829340	39830795	H3K27ac	0.5964286	peak_15294
chr1	39917740	39918005	H3K27ac	0.51943856	peak_15326
chr22	46941710	46944262	H3K27ac	-0.59591836	peak_568022
chr2	71849004	71853336	H3K27ac	-0.5989796	peak_460070
chr10	122529070	122531719	H3K27ac	-0.6211224	peak_129227
chrX	129675874	129679400	H3K27ac	-0.6378224	peak_1011068
chrX	129700064	129702626	H3K27ac	-0.5583674	peak_1011081
chrX	129747117	129751163	H3K27ac	-0.55561227	peak_1011109
chrX	129813814	129814227	H3K27ac	-0.5219734	peak_1011144
chrX	119784719	119786041	H3K27ac	0.5293878000000001	peak_1009176
chrX	120685101	120687020	H3K27ac	-0.5348606	peak_1009436
chrX	120795055	120798907	H3K27ac	-0.5857143	peak_1009470
chr4	111934524	111934946	H3K27ac	0.53124577	peak_679986
chr12	7496136	7503865	H3K27ac	-0.5547959	peak_183426
chr12	7541261	7544589	H3K27ac	-0.53540814	peak_183440
chr12	7569669	7571445	H3K27ac	-0.53646094	peak_183444
chr18	55113250	55118431	H3K27ac	-0.6417347	peak_403415
chr18	56009523	56010065	H3K27ac	0.53850496	peak_403659
chr14	106509110	106509673	H3K27ac	-0.53361547	peak_295689
chr18	56467470	56468628	H3K27ac	-0.58609515	peak_403866
chr13	39208645	39211974	H3K27ac	-0.597449	peak_238615
chr13	39316185	39318786	H3K27ac	-0.61622447	peak_238655
chr13	39380947	39388143	H3K27ac	-0.5497959	peak_238678
chr13	39392823	39400383	H3K27ac	-0.64061224	peak_238684
chr8	42425959	42431529	H3K27ac	-0.5506263000000001	peak_902528
chr8	38725304	38744578	H3K27ac	-0.59540814	peak_901145
chr5	83240622	83240947	H3K27ac	0.57108665	peak_733963
chr5	84086759	84087035	H3K27ac	0.64514977	peak_734316
chr1	41379147	41385278	H3K27ac	-0.6039796	peak_15917
chr1	41385292	41389467	H3K27ac	-0.5191458999999999	peak_15918
chr1	41472108	41478259	H3K27ac	-0.5731633	peak_15962
chr18	58812504	58814825	H3K27ac	-0.55149364	peak_404808
chr18	59039901	59043711	H3K27ac	-0.61285716	peak_404849
chr12	9786931	9788354	H3K27ac	0.5335340000000001	peak_184330
chr22	49669981	49671523	H3K27ac	-0.5311905	peak_568962
chr22	49008622	49019162	H3K27ac	-0.55894285	peak_568735
chr22	49573264	49578180	H3K27ac	-0.5626164	peak_568910
chr10	123877494	123897490	H3K27ac	-0.5834694	peak_129732
chr10	123928997	123932021	H3K27ac	-0.57047373	peak_129753
chr18	56568621	56571851	H3K27ac	-0.5272449	peak_403902
chr22	50669168	50679488	H3K27ac	-0.5341836999999999	peak_569404
chr12	9062658	9069757	H3K27ac	-0.5291836999999999	peak_184085
chr12	9071300	9075426	H3K27ac	-0.5515306	peak_184088
chr12	9081113	9082673	H3K27ac	-0.5507143	peak_184094
chr12	9101966	9129173	H3K27ac	-0.5269388	peak_184113
chr12	9239976	9242950	H3K27ac	-0.5504081999999999	peak_184154
chr8	41074176	41076130	H3K27ac	0.5261869	peak_901932
chr5	87116338	87118940	H3K27ac	0.5205234999999999	peak_735050
chr16	78392115	78393677	H3K27ac	-0.5932294	peak_349754
chr16	78646260	78649778	H3K27ac	-0.60040814	peak_349877
chr16	78814287	78819513	H3K27ac	-0.5787755	peak_349965
chr16	78892810	78893273	H3K27ac	-0.54820967	peak_349997
chr14	105009823	105035427	H3K27ac	0.5244898	peak_295247
chr10	124305574	124307854	H3K27ac	-0.52489793	peak_129887
chr10	124412005	124421995	H3K27ac	-0.5385714	peak_129939
chr6	56563608	56563858	H3K27ac	-0.5474876999999999	peak_790566
chr2	71100782	71104671	H3K27ac	0.5561224	peak_459705
chr1	45860785	45866089	H3K27ac	0.5205102	peak_17920
chr2	71574795	71581897	H3K27ac	-0.6706122	peak_459940
chr2	71602217	71620191	H3K27ac	-0.5705102	peak_459953
chr12	10087539	10102963	H3K27ac	-0.5760204000000001	peak_184456
chr12	10179437	10180672	H3K27ac	0.5457791999999999	peak_184492
chr12	10203974	10206685	H3K27ac	0.54285717	peak_184505
chr18	57941774	57943835	H3K27ac	0.57581633	peak_404514
chr12	13143038	13151048	H3K27ac	-0.6663265	peak_185634
chr9	77505756	77509967	H3K27ac	-0.5965305999999999	peak_956610
chr3	155804547	155807185	H3K27ac	-0.53336734	peak_625781
chr9	76433360	76434350	H3K27ac	0.5282653	peak_956106
chr7	37206810	37214596	H3K27ac	-0.5282653	peak_846053
chr14	105628282	105628625	H3K27ac	-0.57153845	peak_295499
chrX	129978096	129985725	H3K27ac	-0.54510206	peak_1011201
chrX	130019243	130021735	H3K27ac	-0.5360204000000001	peak_1011220
chrX	130048961	130049975	H3K27ac	-0.5461643	peak_1011236
chrX	130050049	130051533	H3K27ac	-0.535989	peak_1011237
chrX	130053268	130053980	H3K27ac	-0.6155182	peak_1011240
chr15	20341920	20342365	H3K27ac	-0.52435464	peak_295855
chr16	79263344	79265528	H3K27ac	-0.5290335999999999	peak_350188
chr16	79421731	79422157	H3K27ac	-0.563235	peak_350270
chr16	79469521	79470901	H3K27ac	-0.5696415	peak_350290
chr16	79504872	79507380	H3K27ac	-0.5853060999999999	peak_350309
chr16	79507975	79510330	H3K27ac	-0.6186345999999999	peak_350311
chr16	79539902	79543745	H3K27ac	-0.54394245	peak_350327
chr16	79587294	79609529	H3K27ac	-0.5355101999999999	peak_350349
chr1	44237207	44243920	H3K27ac	-0.5427550999999999	peak_17178
chr1	44742712	44744371	H3K27ac	0.57040817	peak_17410
chr2	71937631	71946139	H3K27ac	-0.53204083	peak_460112
chr2	72137458	72150487	H3K27ac	-0.6054082	peak_460175
chr2	71698830	71707912	H3K27ac	-0.58265305	peak_460004
chr2	71709984	71723656	H3K27ac	-0.59795916	peak_460007
chr2	72988435	72991802	H3K27ac	-0.5605102	peak_460504
chr18	59833921	59835223	H3K27ac	0.58547413	peak_405181
chr18	59861645	59866206	H3K27ac	0.5227550999999999	peak_405197
chr5	89026800	89026944	H3K27ac	-0.5204854	peak_735640
chr12	10939255	10943185	H3K27ac	0.53908163	peak_184753
chr12	11858263	11871237	H3K27ac	-0.54612243	peak_185019
chr1	220871518	220889117	H3K27ac	-0.5221428	peak_73959
chr1	221010455	221011939	H3K27ac	-0.5496939000000001	peak_74003
chr3	157867107	157869882	H3K27ac	-0.61693877	peak_626639
chrX	136111465	136117580	H3K27ac	-0.5207143	peak_1013062
chrX	136143179	136145087	H3K27ac	-0.5367347	peak_1013071
chrX	136146148	136216451	H3K27ac	-0.5406122	peak_1013074
chrX	136524861	136527773	H3K27ac	-0.5539427	peak_1013169
chr3	3169752	3176642	H3K27ac	-0.5858163000000001	peak_570472
chr9	77843128	77855087	H3K27ac	-0.5712245	peak_956767
chr10	127587555	127588837	H3K27ac	-0.57662076	peak_131229
chr8	47188329	47189844	H3K27ac	-0.57298124	peak_903127
chr10	127966670	127970093	H3K27ac	-0.5519388000000001	peak_131346
chr2	74945059	74945872	H3K27ac	0.5612164000000001	peak_461328
chr2	74984888	74985505	H3K27ac	0.5194162	peak_461352
chr4	119612188	119631122	H3K27ac	-0.534898	peak_682322
chr7	36244001	36247501	H3K27ac	-0.5287755000000001	peak_845558
chr7	36448145	36450350	H3K27ac	0.5287755000000001	peak_845664
chr7	36995202	36995493	H3K27ac	-0.5206946	peak_845938
chr15	23396748	23405951	H3K27ac	-0.5419388	peak_296119
chr1	222239854	222242477	H3K27ac	0.56836736	peak_74494
chr13	43935722	43939842	H3K27ac	-0.5417485	peak_240638
chr13	44217502	44227471	H3K27ac	-0.52632654	peak_240754
chr13	44847157	44859984	H3K27ac	-0.54112244	peak_241001
chr16	80506142	80509542	H3K27ac	-0.5470408	peak_350724
chr18	61580235	61583718	H3K27ac	-0.54960585	peak_405717
chr18	61728909	61749798	H3K27ac	-0.5561224	peak_405791
chr3	158817995	158820556	H3K27ac	-0.56418365	peak_627020
chr2	73175381	73177961	H3K27ac	-0.6039796	peak_460584
chr2	73936680	73941481	H3K27ac	0.52744895	peak_460875
chr8	47404800	47405351	H3K27ac	-0.5779352	peak_903206
chr8	47517834	47529559	H3K27ac	-0.60387754	peak_903246
chr8	47591660	47594190	H3K27ac	-0.52744895	peak_903289
chr8	47626198	47637310	H3K27ac	-0.6246939	peak_903297
chr8	47784616	47785944	H3K27ac	0.5291836999999999	peak_903363
chr8	47822696	47824086	H3K27ac	0.54016685	peak_903396
chr5	91112989	91116038	H3K27ac	-0.53204083	peak_736456
chr5	91117739	91130879	H3K27ac	-0.57040817	peak_736457
chr5	91233835	91236654	H3K27ac	-0.5247959	peak_736494
chr8	47941107	47945929	H3K27ac	0.57989794	peak_903493
chr9	79011370	79017876	H3K27ac	0.53887755	peak_957264
chr9	79134427	79135060	H3K27ac	0.5468415	peak_957304
chr18	62432486	62439391	H3K27ac	-0.5555102	peak_406142
chr1	223080996	223082159	H3K27ac	-0.53664637	peak_74874
chr1	223106516	223107570	H3K27ac	-0.5233612	peak_74883
chr1	223113062	223117482	H3K27ac	-0.5607143	peak_74887
chr1	223122215	223123979	H3K27ac	-0.6216995	peak_74893
chr2	229013027	229013972	H3K27ac	-0.5210777	peak_514529
chr2	229098573	229100240	H3K27ac	-0.5305269	peak_514585
chr2	229224605	229228160	H3K27ac	-0.5560204000000001	peak_514666
chr2	229235687	229236910	H3K27ac	-0.5653483	peak_514671
chr2	229245319	229260390	H3K27ac	-0.52020407	peak_514680
chr2	229260402	229274346	H3K27ac	-0.5223469000000001	peak_514681
chr2	229295518	229298410	H3K27ac	-0.58132654	peak_514690
chr2	229298670	229302136	H3K27ac	-0.5472449	peak_514691
chr2	229387190	229393342	H3K27ac	-0.5787755	peak_514725
chr10	128851096	128856719	H3K27ac	-0.55622447	peak_131687
chr10	129257941	129259889	H3K27ac	-0.5523100000000001	peak_131837
chr10	128209812	128211477	H3K27ac	-0.54940176	peak_131467
chr1	228734002	228743338	H3K27ac	-0.5273469	peak_76930
chrX	140524225	140526633	H3K27ac	0.5241837	peak_1014005
chr1	224298679	224301925	H3K27ac	0.5841837	peak_75331
chr3	160161855	160163880	H3K27ac	0.5186357	peak_627438
chr3	160440724	160442975	H3K27ac	0.51935	peak_627576
chr3	160445729	160446480	H3K27ac	0.54454535	peak_627581
chr3	160446580	160452232	H3K27ac	0.57	peak_627582
chr12	14899412	14907348	H3K27ac	-0.5412245	peak_186240
chr12	15142146	15226094	H3K27ac	-0.6022449000000001	peak_186331
chr13	45391347	45423585	H3K27ac	-0.53591835	peak_241274
chr3	160788670	160814520	H3K27ac	-0.55346936	peak_627740
chr8	53903040	53907877	H3K27ac	0.58520406	peak_905653
chr8	54083110	54083553	H3K27ac	0.51863086	peak_905754
chr8	54242381	54246584	H3K27ac	-0.52112246	peak_905812
chr16	84686577	84691478	H3K27ac	0.590102	peak_352452
chr16	85362904	85386336	H3K27ac	-0.53061223	peak_352667
chr9	83554570	83555160	H3K27ac	-0.56153	peak_958814
chr1	46201908	46207452	H3K27ac	-0.60316324	peak_18026
chr1	46247634	46249560	H3K27ac	0.5908163000000001	peak_18051
chr1	46532531	46534064	H3K27ac	-0.539898	peak_18175
chr1	46797615	46808417	H3K27ac	-0.6870408	peak_18280
chr1	46808438	46808767	H3K27ac	-0.52839965	peak_18281
chr1	46809083	46816401	H3K27ac	-0.56142855	peak_18282
chr1	46819059	46821178	H3K27ac	-0.5875089	peak_18286
chr1	47020533	47027563	H3K27ac	-0.5435714	peak_18344
chrX	133695333	133698183	H3K27ac	0.52394193	peak_1012340
chrX	134510944	134513864	H3K27ac	0.5806271	peak_1012625
chr10	129543200	129545351	H3K27ac	-0.52959186	peak_131999
chr6	68631764	68642746	H3K27ac	-0.57693875	peak_792574
chrX	139203608	139206178	H3K27ac	-0.5193386999999999	peak_1013701
chrX	139889447	139893480	H3K27ac	0.5265306	peak_1013879
chr1	226178669	226179587	H3K27ac	0.61387753	peak_75989
chr8	52825471	52826423	H3K27ac	0.52158386	peak_905334
chr2	75276413	75278661	H3K27ac	0.60806125	peak_461487
chr2	75310175	75311444	H3K27ac	0.5376158000000001	peak_461498
chr12	15256315	15257854	H3K27ac	-0.55168897	peak_186344
chr12	15594696	15597812	H3K27ac	-0.5463915	peak_186469
chr4	123775728	123779545	H3K27ac	-0.5435714	peak_683940
chr4	123888828	123900956	H3K27ac	-0.6484694000000001	peak_683974
chr4	123920761	123922223	H3K27ac	-0.53351784	peak_683982
chr4	124024071	124033614	H3K27ac	-0.54040813	peak_684024
chr4	124033845	124038887	H3K27ac	-0.5265306	peak_684025
chrX	136848901	136852242	H3K27ac	-0.5673104	peak_1013308
chr5	94318706	94319073	H3K27ac	0.580148	peak_737498
chr1	47587848	47589141	H3K27ac	-0.5333299	peak_18604
chr1	47780576	47787332	H3K27ac	-0.57287174	peak_18680
chr1	47835828	47841822	H3K27ac	-0.5561876	peak_18699
chr1	47932681	47936592	H3K27ac	-0.59307635	peak_18757
chr1	47983179	47998222	H3K27ac	-0.59459186	peak_18773
chr1	48016250	48021199	H3K27ac	-0.53663266	peak_18780
chr1	48466574	48473681	H3K27ac	-0.61867344	peak_18946
chr2	232627108	232640247	H3K27ac	-0.5419388	peak_516124
chr6	71262348	71263957	H3K27ac	-0.5417347	peak_793522
chr10	132457755	132472205	H3K27ac	-0.53020406	peak_133000
chr10	132505483	132505967	H3K27ac	-0.64470166	peak_133015
chr10	132506488	132513252	H3K27ac	-0.6142857	peak_133016
chr10	132514374	132522107	H3K27ac	-0.5422449	peak_133018
chr9	83207898	83209708	H3K27ac	-0.52372694	peak_958631
chr9	83274918	83275161	H3K27ac	-0.588531	peak_958646
chr9	83303937	83308211	H3K27ac	-0.5987755	peak_958667
chr9	83352244	83357040	H3K27ac	-0.5467347	peak_958685
chr9	83365430	83368157	H3K27ac	-0.5444898	peak_958688
chr9	83405676	83406654	H3K27ac	-0.53527313	peak_958726
chr9	83421722	83422645	H3K27ac	-0.63366103	peak_958742
chr9	83428936	83435821	H3K27ac	-0.5470408	peak_958748
chr9	83440348	83443113	H3K27ac	-0.62159747	peak_958753
chr9	83443769	83450358	H3K27ac	-0.58061224	peak_958755
chr9	83534173	83540200	H3K27ac	-0.5636734999999999	peak_958808
chr11	2308600	2317156	H3K27ac	-0.5689795999999999	peak_134332
chr11	2365395	2371815	H3K27ac	-0.5227550999999999	peak_134361
chr11	2508263	2514313	H3K27ac	-0.54271793	peak_134411
chr11	2790875	2792991	H3K27ac	-0.55154467	peak_134577
chr3	170256404	170260483	H3K27ac	0.5353061	peak_630527
chr18	66721618	66731903	H3K27ac	-0.52683675	peak_407467
chr3	11334539	11335220	H3K27ac	0.57462114	peak_573256
chr13	48058184	48058550	H3K27ac	-0.5426406	peak_242317
chr13	48107998	48115040	H3K27ac	-0.6329591999999999	peak_242345
chr13	48119974	48128756	H3K27ac	-0.6129591999999999	peak_242350
chr13	48219615	48225362	H3K27ac	-0.5479592	peak_242394
chr1	229057195	229061160	H3K27ac	-0.5184694000000001	peak_77086
chr1	229066308	229069204	H3K27ac	-0.63960814	peak_77089
chr1	229069294	229072058	H3K27ac	-0.5429592	peak_77090
chr1	229577964	229583360	H3K27ac	-0.5677551	peak_77344
chr1	226762317	226766728	H3K27ac	0.5694898	peak_76177
chr1	227276127	227276819	H3K27ac	-0.52159697	peak_76446
chr7	43108772	43118168	H3K27ac	0.5339795999999999	peak_848597
chr3	8839755	8840846	H3K27ac	0.5770045	peak_572108
chr3	8867789	8868156	H3K27ac	0.51974916	peak_572128
chr3	8881439	8882982	H3K27ac	0.54551023	peak_572139
chr3	8947409	8949978	H3K27ac	0.5273469	peak_572169
chr3	9026385	9029335	H3K27ac	-0.62292403	peak_572199
chr3	9035763	9038104	H3K27ac	-0.5193878	peak_572203
chr9	85524893	85533744	H3K27ac	-0.5634694	peak_959608
chr11	1476718	1490082	H3K27ac	-0.5243878000000001	peak_134065
chr11	1500496	1506012	H3K27ac	-0.5507143	peak_134073
chr11	1545815	1550495	H3K27ac	-0.6327550999999999	peak_134087
chr11	1551912	1562555	H3K27ac	-0.5985714	peak_134089
chr9	83995979	83996278	H3K27ac	0.63603884	peak_958973
chr9	84667445	84675954	H3K27ac	-0.5561366	peak_959237
chr9	84854998	84859514	H3K27ac	-0.54367346	peak_959358
chr8	54324961	54329433	H3K27ac	-0.5236735	peak_905849
chr8	54452226	54455585	H3K27ac	-0.52256435	peak_905896
chr8	54457265	54462041	H3K27ac	-0.52887756	peak_905898
chr12	19381220	19383068	H3K27ac	0.5736735	peak_187720
chr3	168120208	168122581	H3K27ac	-0.5423236	peak_629600
chr12	18848776	18849200	H3K27ac	0.6390100999999999	peak_187433
chr3	10014305	10018952	H3K27ac	-0.5217347	peak_572659
chr6	73077709	73081761	H3K27ac	0.5581633	peak_794201
chr6	73290560	73291487	H3K27ac	0.5226664000000001	peak_794300
chr1	227438896	227443151	H3K27ac	-0.63193876	peak_76513
chr1	227560806	227561797	H3K27ac	-0.5555901999999999	peak_76547
chr1	227972893	227973742	H3K27ac	-0.53736013	peak_76688
chr12	24850021	24856640	H3K27ac	0.5469388000000001	peak_189991
chr12	24943599	24954633	H3K27ac	0.55857146	peak_190050
chr1	228635193	228635824	H3K27ac	-0.6139022	peak_76900
chr2	233838430	233838990	H3K27ac	0.5245635999999999	peak_516700
chr2	233849735	233851375	H3K27ac	0.6063265	peak_516710
chr2	233851717	233856251	H3K27ac	0.58663267	peak_516711
chr4	127210055	127214880	H3K27ac	-0.63989794	peak_685195
chr4	127409832	127411549	H3K27ac	-0.51935	peak_685249
chr1	232268875	232269971	H3K27ac	0.5474356	peak_78495
chr16	86722443	86723754	H3K27ac	-0.54107565	peak_353206
chrX	150524862	150526374	H3K27ac	-0.53987	peak_1015591
chrX	150542880	150549047	H3K27ac	-0.6534694000000001	peak_1015601
chr15	32536531	32536917	H3K27ac	-0.5436863000000001	peak_298850
chr7	43399095	43399918	H3K27ac	0.53258485	peak_848745
chr12	20043471	20046085	H3K27ac	-0.54893357	peak_188028
chr12	20664631	20664896	H3K27ac	-0.55359674	peak_188236
chr7	42738734	42740936	H3K27ac	-0.6288397	peak_848440
chr1	53076554	53077759	H3K27ac	-0.52875733	peak_20798
chr1	229998022	230003386	H3K27ac	-0.53540814	peak_77517
chr13	49681112	49683148	H3K27ac	0.5640816	peak_243104
chr1	228986178	228992603	H3K27ac	-0.6339796	peak_77054
chr18	71104393	71107970	H3K27ac	-0.59190285	peak_409032
chr8	58394585	58399124	H3K27ac	-0.595102	peak_907343
chr8	58544937	58547050	H3K27ac	-0.5293502	peak_907432
chr11	4021108	4032968	H3K27ac	-0.5362245	peak_135029
chr3	169697032	169701832	H3K27ac	-0.56836736	peak_630278
chr3	169790912	169791644	H3K27ac	0.5567347	peak_630310
chr3	169845759	169848601	H3K27ac	0.539898	peak_630338
chr2	235432427	235434948	H3K27ac	-0.65792495	peak_517417
chr11	1734814	1735069	H3K27ac	-0.52311414	peak_134174
chr11	1902350	1915496	H3K27ac	-0.53183675	peak_134227
chr2	84935829	84936113	H3K27ac	0.5637845	peak_463864
chr2	84936696	84947973	H3K27ac	0.54	peak_463865
chr2	84949614	84950040	H3K27ac	0.5443821	peak_463866
chr2	84954133	84954578	H3K27ac	0.52117985	peak_463869
chr2	84956291	84961219	H3K27ac	0.58704084	peak_463871
chr2	85428104	85440438	H3K27ac	-0.5214286	peak_464060
chr2	85440974	85442814	H3K27ac	-0.5503623000000001	peak_464061
chr2	85875261	85880862	H3K27ac	-0.5273469	peak_464197
chr2	85881690	85882547	H3K27ac	-0.640201	peak_464199
chr2	85923241	85928159	H3K27ac	-0.54755104	peak_464210
chr2	85928568	85931887	H3K27ac	-0.6227550999999999	peak_464212
chr2	85977539	85981172	H3K27ac	-0.53163266	peak_464229
chr1	51952752	51953117	H3K27ac	0.52672184	peak_20222
chr1	51962140	51964781	H3K27ac	0.60874003	peak_20230
chr1	52597012	52606662	H3K27ac	-0.5315306	peak_20592
chr1	52910391	52929352	H3K27ac	-0.53479594	peak_20709
chr8	56190283	56191481	H3K27ac	0.52091837	peak_906493
chrX	149952327	149952643	H3K27ac	-0.5388961999999999	peak_1015373
chr7	43691535	43696227	H3K27ac	0.5666326	peak_848864
chr7	44184042	44186008	H3K27ac	0.57112247	peak_849029
chr9	86358718	86360037	H3K27ac	-0.5376879	peak_959998
chr9	87087772	87091727	H3K27ac	-0.5217347	peak_960298
chr9	87114834	87118214	H3K27ac	-0.6338775999999999	peak_960310
chr6	81904610	81904869	H3K27ac	-0.5456717	peak_797212
chr12	21762372	21782189	H3K27ac	-0.57408166	peak_188614
chr12	21890831	21899616	H3K27ac	-0.5315306	peak_188640
chr12	22034112	22037321	H3K27ac	-0.6316326	peak_188701
chr12	22327207	22336412	H3K27ac	-0.55010206	peak_188820
chr12	22549172	22549776	H3K27ac	-0.53105384	peak_188929
chr15	34190178	34190966	H3K27ac	0.53150284	peak_299626
chr3	12487704	12487962	H3K27ac	0.5309611	peak_573666
chr1	230659114	230659423	H3K27ac	0.52882195	peak_77762
chr3	12135022	12161439	H3K27ac	-0.53802395	peak_573545
chr3	12169445	12172513	H3K27ac	-0.5508163	peak_573547
chr1	234579815	234592193	H3K27ac	-0.55306125	peak_79521
chr1	234683067	234685875	H3K27ac	-0.57	peak_79551
chr1	234816955	234818205	H3K27ac	-0.57205814	peak_79597
chr1	230805253	230811000	H3K27ac	-0.5682798000000001	peak_77834
chr1	230909500	230912359	H3K27ac	-0.524044	peak_77865
chr4	125353437	125353656	H3K27ac	-0.5221743	peak_684529
chr11	4134379	4136815	H3K27ac	0.53959185	peak_135071
chr11	4189387	4193672	H3K27ac	-0.56128985	peak_135082
chr2	236667496	236671145	H3K27ac	-0.5364933000000001	peak_518027
chr2	236784356	236788948	H3K27ac	-0.5914286	peak_518079
chr2	236839730	236844589	H3K27ac	-0.5360204000000001	peak_518101
chr11	3071213	3075882	H3K27ac	-0.5829592	peak_134699
chr2	236985447	236991647	H3K27ac	-0.5986376999999999	peak_518165
chr8	57743846	57749446	H3K27ac	-0.53459185	peak_907073
chr8	57859763	57863344	H3K27ac	-0.5950662	peak_907109
chr8	57866199	57867756	H3K27ac	-0.619875	peak_907111
chr8	57929537	57932235	H3K27ac	-0.60476035	peak_907136
chr8	58172086	58173841	H3K27ac	-0.62857145	peak_907240
chr1	55640004	55642262	H3K27ac	-0.52632654	peak_21984
chr1	53206284	53206796	H3K27ac	-0.53498787	peak_20847
chr1	53245642	53247804	H3K27ac	0.55285716	peak_20879
chr1	53754385	53756741	H3K27ac	0.6108163000000001	peak_21179
chr1	53781147	53783284	H3K27ac	0.52771753	peak_21195
chr7	45155481	45163652	H3K27ac	-0.5378571	peak_849396
chr7	45227137	45234299	H3K27ac	-0.5296939	peak_849438
chr3	13401281	13401832	H3K27ac	0.5402868000000001	peak_574031
chr9	88603608	88608927	H3K27ac	-0.5789795999999999	peak_960943
chr8	60172351	60177807	H3K27ac	-0.54322815	peak_907962
chr9	87721901	87723781	H3K27ac	-0.5707143	peak_960562
chr9	87748099	87750304	H3K27ac	-0.5355101999999999	peak_960576
chr6	80163042	80166371	H3K27ac	0.5307788	peak_796654
chr6	80180389	80183347	H3K27ac	0.53204083	peak_796665
chrX	150982473	150985659	H3K27ac	0.5358163	peak_1015811
chrX	151971826	151975908	H3K27ac	-0.5230612	peak_1016002
chr16	87515434	87522696	H3K27ac	-0.52183676	peak_353580
chr13	51737578	51744473	H3K27ac	-0.5332653	peak_244018
chr2	238594877	238603976	H3K27ac	-0.5597959	peak_518678
chr18	74394925	74397024	H3K27ac	-0.5604081999999999	peak_409863
chr18	74398392	74400346	H3K27ac	-0.60635287	peak_409865
chr7	46599016	46607616	H3K27ac	-0.54846936	peak_849971
chr1	54563014	54587738	H3K27ac	-0.5341836999999999	peak_21490
chr7	47037839	47041386	H3K27ac	-0.57955563	peak_850164
chr7	47068746	47070623	H3K27ac	-0.5602041	peak_850178
chr7	47595276	47595538	H3K27ac	-0.5316943000000001	peak_850368
chr2	87419114	87419331	H3K27ac	-0.5670723000000001	peak_464610
chr2	88162105	88184276	H3K27ac	-0.5328571	peak_464769
chr8	64801867	64808729	H3K27ac	-0.53132653	peak_909569
chr3	14892563	14892744	H3K27ac	-0.5649861999999999	peak_574628
chr3	14930003	14930554	H3K27ac	-0.53275585	peak_574658
chrX	153410576	153410806	H3K27ac	-0.55332536	peak_1016312
chr9	88827169	88829942	H3K27ac	-0.60571426	peak_961043
chr9	88935086	88937404	H3K27ac	-0.5911526	peak_961082
chr9	89935003	89936852	H3K27ac	-0.5208695	peak_961506
chr1	233230005	233230755	H3K27ac	0.547667	peak_79007
chr9	89801383	89804152	H3K27ac	-0.55154467	peak_961453
chr3	174101470	174101946	H3K27ac	0.5385015000000001	peak_631954
chr11	8017678	8021180	H3K27ac	-0.5605102	peak_136171
chr4	127878906	127882342	H3K27ac	0.5665306	peak_685404
chr4	128656494	128664447	H3K27ac	-0.557551	peak_685782
chr2	239498398	239503803	H3K27ac	-0.53204083	peak_518959
chr11	6691630	6698027	H3K27ac	-0.5296939	peak_135793
chr2	240173772	240174496	H3K27ac	0.5207961	peak_519278
chr2	240244081	240263014	H3K27ac	-0.5531633	peak_519311
chr18	74982213	74984431	H3K27ac	-0.63297534	peak_410211
chr18	74522264	74525818	H3K27ac	-0.5278706	peak_409939
chr18	74540457	74548729	H3K27ac	-0.6315305999999999	peak_409946
chr1	56143785	56151884	H3K27ac	-0.5697959	peak_22233
chr1	56254071	56260119	H3K27ac	-0.5955102	peak_22276
chr1	56404025	56406070	H3K27ac	-0.6049799	peak_22346
chr7	48298084	48300727	H3K27ac	0.5839795999999999	peak_850663
chr7	48426105	48429566	H3K27ac	0.53593206	peak_850698
chr2	94207614	94209945	H3K27ac	-0.59495866	peak_465167
chr2	94211833	94212770	H3K27ac	-0.52290195	peak_465168
chr2	94212850	94214424	H3K27ac	-0.5250448	peak_465169
chr2	95383184	95387034	H3K27ac	-0.55867344	peak_465388
chr2	95694201	95697095	H3K27ac	-0.5973210999999999	peak_465440
chr17	2105514	2109134	H3K27ac	-0.5355101999999999	peak_355485
chrX	154794006	154795881	H3K27ac	-0.55385405	peak_1016783
chrX	154801812	154806468	H3K27ac	-0.5412245	peak_1016787
chrX	155008841	155012901	H3K27ac	-0.5430146	peak_1016831
chrX	155330273	155335835	H3K27ac	-0.54887754	peak_1016918
chr12	25787351	25791195	H3K27ac	-0.56142855	peak_190401
chr12	26100158	26129275	H3K27ac	-0.5494898	peak_190534
chr7	50418475	50418867	H3K27ac	0.6238895000000001	peak_851292
chr13	57629033	57636472	H3K27ac	-0.53734696	peak_245487
chr1	235102816	235108187	H3K27ac	0.61285716	peak_79671
chr9	90104134	90109723	H3K27ac	-0.55561227	peak_961583
chr9	90212844	90213211	H3K27ac	-0.5334305	peak_961633
chr15	38373386	38379121	H3K27ac	-0.54755104	peak_301154
chr8	60959075	60959703	H3K27ac	0.51941824	peak_908296
chr12	31305839	31307178	H3K27ac	0.5683308000000001	peak_192717
chr12	31516743	31521292	H3K27ac	0.5217347	peak_192831
chr5	107453364	107458132	H3K27ac	0.5186735	peak_741430
chr5	107499003	107505545	H3K27ac	0.5191837	peak_741447
chr2	241069075	241069340	H3K27ac	-0.5282732	peak_519679
chr18	75922427	75924406	H3K27ac	-0.5257276999999999	peak_410565
chr18	76260914	76267834	H3K27ac	-0.5508163	peak_410673
chr1	57831910	57832794	H3K27ac	0.545269	peak_22861
chr3	18187390	18191395	H3K27ac	0.5184694000000001	peak_575937
chr17	1025069	1033966	H3K27ac	-0.6126531	peak_355163
chr17	1258867	1261315	H3K27ac	-0.53040814	peak_355239
chr17	1318195	1318919	H3K27ac	-0.5877203000000001	peak_355262
chr7	57338581	57350521	H3K27ac	-0.5542488	peak_853038
chr7	57403459	57405926	H3K27ac	-0.5264531	peak_853050
chr7	64044533	64046772	H3K27ac	-0.5729454	peak_853124
chr1	235833676	235837118	H3K27ac	-0.5689795999999999	peak_80126
chr6	82952530	82962498	H3K27ac	0.55765307	peak_797620
chr3	177331798	177332245	H3K27ac	-0.5866349000000001	peak_633077
chr3	177641322	177643673	H3K27ac	-0.5652041	peak_633200
chr3	177705201	177708803	H3K27ac	-0.53591835	peak_633239
chr3	177720650	177732569	H3K27ac	-0.5460204000000001	peak_633250
chr3	177761930	177767011	H3K27ac	-0.5729592	peak_633263
chr11	10615755	10633075	H3K27ac	-0.544898	peak_137359
chr15	39787430	39790544	H3K27ac	0.5773469	peak_301762
chr15	40159904	40165708	H3K27ac	0.61	peak_301974
chr11	9592358	9604552	H3K27ac	0.5820557	peak_136893
chr5	108636241	108638088	H3K27ac	0.52091837	peak_741931
chr5	108766811	108767225	H3K27ac	-0.51994187	peak_742003
chr18	77869688	77871534	H3K27ac	-0.53554475	peak_411190
chr7	51126110	51128929	H3K27ac	-0.5322449	peak_851566
chr7	51132079	51136407	H3K27ac	-0.5529592	peak_851568
chr2	96082134	96085986	H3K27ac	-0.53183675	peak_465523
chr2	96902423	96910805	H3K27ac	-0.56785715	peak_465838
chr2	96911656	96915313	H3K27ac	-0.5430611999999999	peak_465839
chr2	97092570	97093552	H3K27ac	-0.5606985999999999	peak_465897
chr17	3510265	3515953	H3K27ac	-0.56336737	peak_355926
chr1	59177354	59183037	H3K27ac	-0.5422449	peak_23392
chr1	59194580	59205230	H3K27ac	-0.5518367	peak_23400
chr1	59227506	59231770	H3K27ac	-0.53867346	peak_23410
chr13	60571934	60573655	H3K27ac	0.5513406	peak_246531
chr3	18608841	18609193	H3K27ac	-0.53802806	peak_576105
chr6	84750983	84771067	H3K27ac	-0.5535714	peak_798380
chr6	84771245	84775425	H3K27ac	-0.58552516	peak_798381
chr15	40633249	40634138	H3K27ac	0.54662824	peak_302184
chr15	40735752	40738152	H3K27ac	0.5241837	peak_302245
chr20	3713307	3714284	H3K27ac	-0.58644223	peak_521810
chr20	4059508	4061414	H3K27ac	-0.5923109999999999	peak_521962
chr2	100211534	100217528	H3K27ac	-0.53836733	peak_467151
chr2	100318353	100323766	H3K27ac	-0.5607143	peak_467195
chr7	64887925	64892774	H3K27ac	-0.5433673000000001	peak_853328
chr7	65080605	65082299	H3K27ac	-0.5267347	peak_853393
chr5	109681196	109683050	H3K27ac	0.5579366	peak_742460
chr11	11139008	11149773	H3K27ac	-0.5647083	peak_137546
chr11	11403140	11411239	H3K27ac	-0.527551	peak_137692
chr11	11542607	11547054	H3K27ac	-0.5376805	peak_137768
chr9	94064790	94066422	H3K27ac	-0.54479593	peak_963077
chr9	94155568	94162160	H3K27ac	-0.6139796	peak_963122
chr2	98622249	98624398	H3K27ac	-0.5335340000000001	peak_466433
chr2	98697275	98705823	H3K27ac	-0.5355101999999999	peak_466485
chr2	98817283	98826814	H3K27ac	-0.58979595	peak_466530
chr1	59741046	59746364	H3K27ac	-0.61659735	peak_23599
chr17	4705893	4706951	H3K27ac	0.5568367	peak_356398
chr17	4759335	4761029	H3K27ac	-0.5461921	peak_356420
chr17	4762748	4768906	H3K27ac	-0.5337755	peak_356423
chr4	138237822	138245256	H3K27ac	0.54040813	peak_688076
chr4	138245688	138246447	H3K27ac	0.57118076	peak_688077
chr4	138979992	138984714	H3K27ac	-0.5205102	peak_688420
chr17	9235238	9249788	H3K27ac	-0.6033673	peak_358261
chr4	138110287	138116649	H3K27ac	0.5234694000000001	peak_688012
chr5	110353679	110355460	H3K27ac	-0.5689576	peak_742741
chr5	111719020	111723593	H3K27ac	0.5328571	peak_743241
chr20	2657665	2658119	H3K27ac	0.5315598000000001	peak_521235
chr20	2691085	2694324	H3K27ac	-0.540473	peak_521248
chr20	2983090	2987671	H3K27ac	0.51989794	peak_521396
chr8	67691155	67694336	H3K27ac	0.5205102	peak_910629
chr8	67980206	67987084	H3K27ac	-0.56969386	peak_910720
chr1	60977831	60986964	H3K27ac	-0.5822449000000001	peak_24069
chr1	61042432	61060679	H3K27ac	-0.65591836	peak_24094
chr1	61074665	61108079	H3K27ac	-0.54040813	peak_24101
chr1	61108418	61145350	H3K27ac	-0.52204084	peak_24102
chr1	61155718	61206203	H3K27ac	-0.580102	peak_24105
chr1	61407002	61407479	H3K27ac	-0.5783564	peak_24144
chr1	61407805	61408510	H3K27ac	-0.5214107	peak_24145
chr1	61430475	61459960	H3K27ac	-0.5482653000000001	peak_24158
chr1	61635654	61644313	H3K27ac	-0.59836733	peak_24241
chr1	62063557	62071364	H3K27ac	-0.53234696	peak_24461
chr17	5783817	5787501	H3K27ac	0.5982653	peak_356887
chr17	6327211	6328916	H3K27ac	-0.5529786999999999	peak_357079
chr17	6439859	6440963	H3K27ac	0.54387754	peak_357125
chr17	6442595	6445518	H3K27ac	0.6	peak_357127
chr17	6577398	6579856	H3K27ac	0.578703	peak_357212
chr3	182418176	182418434	H3K27ac	0.5680609000000001	peak_634975
chr3	22885822	22887110	H3K27ac	-0.57249296	peak_577413
chr3	23055162	23056154	H3K27ac	0.53479594	peak_577481
chr15	43229210	43231583	H3K27ac	-0.63061225	peak_303498
chr5	111852308	111852440	H3K27ac	0.5278391	peak_743297
chr6	87540030	87542281	H3K27ac	-0.5382653000000001	peak_799233
chr20	3674454	3683539	H3K27ac	-0.53755105	peak_521799
chr17	7078878	7081256	H3K27ac	-0.59887725	peak_357401
chr17	7543280	7545783	H3K27ac	-0.5195917999999999	peak_357587
chr5	111460506	111464736	H3K27ac	0.53775513	peak_743132
chr5	111490955	111496057	H3K27ac	0.55122447	peak_743150
chr19	2980921	2985405	H3K27ac	-0.577551	peak_413253
chr19	3027052	3030763	H3K27ac	-0.54367346	peak_413281
chr19	3093565	3109708	H3K27ac	-0.5427550999999999	peak_413309
chr19	3332777	3354126	H3K27ac	-0.60510206	peak_413419
chr19	3355952	3475123	H3K27ac	-0.5668367	peak_413421
chr19	3591076	3593570	H3K27ac	-0.57363707	peak_413478
chr13	62642030	62646038	H3K27ac	0.5382653000000001	peak_247067
chr20	3339334	3341821	H3K27ac	-0.527551	peak_521592
chr19	479522	481439	H3K27ac	-0.5370408	peak_412245
chr9	96230906	96234619	H3K27ac	-0.5688776	peak_963956
chr9	96234828	96238504	H3K27ac	-0.56030613	peak_963957
chr11	13716955	13719408	H3K27ac	0.6144898	peak_138431
chr7	56075767	56094624	H3K27ac	-0.6804081999999999	peak_852950
chr7	56175281	56176278	H3K27ac	-0.5722096	peak_852983
chr7	56287147	56288685	H3K27ac	-0.5854555	peak_853007
chr7	66169635	66171716	H3K27ac	-0.5483443	peak_853771
chr11	14187910	14192839	H3K27ac	-0.56785715	peak_138641
chr11	14379354	14382689	H3K27ac	-0.5661225000000001	peak_138751
chr15	47472734	47475196	H3K27ac	-0.5602041	peak_305158
chr9	96561534	96568771	H3K27ac	-0.5321429	peak_964105
chr9	96656943	96657839	H3K27ac	-0.5760948	peak_964146
chr12	32118189	32128668	H3K27ac	0.62285715	peak_193144
chr12	32182923	32184432	H3K27ac	0.5542857	peak_193155
chr12	32252128	32254006	H3K27ac	0.52394193	peak_193182
chr12	32305469	32306292	H3K27ac	0.5236867999999999	peak_193195
chr2	106018002	106022951	H3K27ac	-0.5358163	peak_469041
chr2	106024705	106027454	H3K27ac	-0.5417347	peak_469044
chr2	106027819	106033291	H3K27ac	-0.53908163	peak_469045
chr2	106064092	106067241	H3K27ac	-0.53387755	peak_469064
chr2	106146699	106148859	H3K27ac	0.52112246	peak_469101
chr12	32348878	32349204	H3K27ac	0.5472249	peak_193223
chr12	32376940	32377912	H3K27ac	0.5293502	peak_193243
chr3	23645707	23647143	H3K27ac	0.568739	peak_577777
chr3	24469885	24499661	H3K27ac	-0.53540814	peak_578048
chr8	70188976	70189282	H3K27ac	0.5637689	peak_911684
chr19	4418057	4418497	H3K27ac	0.52964586	peak_413806
chr1	63557647	63557953	H3K27ac	0.52509636	peak_25184
chr17	8105316	8107275	H3K27ac	0.56700426	peak_357834
chr17	9019584	9038909	H3K27ac	-0.5212245	peak_358160
chr1	65027138	65029444	H3K27ac	-0.5638409000000001	peak_25801
chr5	115575154	115577325	H3K27ac	0.54663265	peak_744677
chr1	241890593	241891720	H3K27ac	0.577551	peak_82637
chr4	141123981	141135588	H3K27ac	-0.5243878000000001	peak_689362
chr4	141206967	141207205	H3K27ac	-0.5287444	peak_689387
chr2	105102222	105105296	H3K27ac	0.5442857	peak_468674
chr15	45520948	45524132	H3K27ac	-0.5308163	peak_304491
chr15	45652832	45655600	H3K27ac	-0.56938773	peak_304539
chr15	45656156	45662905	H3K27ac	-0.5546939000000001	peak_304541
chr1	65524293	65528684	H3K27ac	-0.52183676	peak_26029
chr1	65689921	65692851	H3K27ac	-0.61418366	peak_26090
chr1	64998081	64999658	H3K27ac	-0.57960665	peak_25781
chr2	110119327	110121756	H3K27ac	-0.5582653000000001	peak_470343
chr20	6730259	6733455	H3K27ac	-0.5615306	peak_523033
chr20	6733853	6737885	H3K27ac	-0.54959184	peak_523034
chr1	245704336	245705932	H3K27ac	0.53730965	peak_84225
chr1	245749253	245756148	H3K27ac	0.53132653	peak_84238
chr3	185743602	185747514	H3K27ac	0.5420408	peak_636500
chr3	185792585	185794096	H3K27ac	0.56418365	peak_636528
chr19	5433911	5437417	H3K27ac	0.5215306	peak_414234
chr7	69287757	69288526	H3K27ac	-0.5236191	peak_854880
chr3	28137300	28141050	H3K27ac	-0.5463823	peak_579370
chr3	188821595	188823446	H3K27ac	-0.52686363	peak_637626
chr2	105459065	105461709	H3K27ac	-0.54663265	peak_468820
chr2	105603653	105607179	H3K27ac	-0.6613265	peak_468879
chr2	105607447	105608438	H3K27ac	-0.6627859	peak_468880
chr11	19562669	19568887	H3K27ac	-0.5405101999999999	peak_141100
chr11	19572820	19581698	H3K27ac	-0.55285716	peak_141103
chr11	19626681	19636124	H3K27ac	-0.5577551	peak_141125
chr11	19640990	19643135	H3K27ac	-0.544898	peak_141129
chr8	73288171	73291295	H3K27ac	0.54755104	peak_912831
chr9	99731666	99734062	H3K27ac	-0.5955102	peak_965375
chr3	186404626	186410387	H3K27ac	-0.6133673000000001	peak_636826
chr4	143625347	143627499	H3K27ac	-0.53199303	peak_690298
chr4	143911655	143912922	H3K27ac	-0.55732524	peak_690343
chr4	144419336	144420249	H3K27ac	-0.5673530999999999	peak_690427
chr3	29501413	29508479	H3K27ac	-0.5255102	peak_579871
chr3	29518472	29534839	H3K27ac	-0.5998979999999999	peak_579878
chr8	74733974	74740003	H3K27ac	-0.57857144	peak_913499
chr11	18704241	18708866	H3K27ac	-0.5437755	peak_140808
chr11	19667263	19687724	H3K27ac	-0.5207143	peak_141145
chr3	189095519	189106132	H3K27ac	-0.6692857	peak_637739
chr3	188048825	188055870	H3K27ac	-0.5782653	peak_637445
chr15	51330865	51338448	H3K27ac	-0.5779592	peak_306848
chr15	51340155	51350779	H3K27ac	-0.68193877	peak_306849
chr12	42694301	42698317	H3K27ac	-0.5609184	peak_195430
chr12	42755657	42758391	H3K27ac	0.5793878	peak_195445
chr20	9278569	9279035	H3K27ac	-0.5617773	peak_524092
chr1	245978090	245989811	H3K27ac	0.61326534	peak_84368
chr1	246305853	246306123	H3K27ac	0.53053695	peak_84534
chr1	246450870	246451615	H3K27ac	0.64338374	peak_84607
chr3	29704823	29714000	H3K27ac	-0.5880612	peak_579991
chr3	29730558	29732468	H3K27ac	-0.54785717	peak_580004
chr3	29792764	29793248	H3K27ac	-0.53997785	peak_580028
chr3	30451112	30459801	H3K27ac	-0.52040815	peak_580331
chr3	30525915	30529895	H3K27ac	-0.61285716	peak_580349
chr20	9988249	9990454	H3K27ac	-0.54936475	peak_524381
chr2	108660486	108660949	H3K27ac	-0.6294316	peak_469849
chr2	108849335	108850014	H3K27ac	0.62220633	peak_469930
chr8	75778297	75778615	H3K27ac	0.5924438	peak_913872
chr7	74141810	74142231	H3K27ac	0.5611736999999999	peak_856814
chr8	76430221	76433002	H3K27ac	0.5221428	peak_913990
chr15	49716158	49721909	H3K27ac	-0.5919388000000001	peak_306062
chr15	50105720	50115562	H3K27ac	-0.5291836999999999	peak_306204
chr9	107766126	107770823	H3K27ac	-0.5238909	peak_967909
chr9	107846861	107850070	H3K27ac	-0.6189796	peak_967947
chr9	108140160	108144546	H3K27ac	-0.6667347	peak_968085
chr9	108147797	108152602	H3K27ac	-0.53873825	peak_968087
chr17	14580739	14582130	H3K27ac	0.6965174	peak_360337
chr17	14618603	14620178	H3K27ac	0.5269522	peak_360349
chr3	190047663	190053327	H3K27ac	0.5427550999999999	peak_638168
chr19	9171249	9171867	H3K27ac	-0.58386946	peak_415619
chr19	9707629	9710283	H3K27ac	-0.605	peak_415741
chr19	9877918	9879108	H3K27ac	0.5424628	peak_415827
chr1	70361304	70362677	H3K27ac	0.52348274	peak_27715
chr17	18849088	18851715	H3K27ac	0.5262245	peak_361723
chr17	18876302	18877895	H3K27ac	0.5328571	peak_361738
chr3	31137573	31138863	H3K27ac	0.5257679	peak_580582
chr11	26989587	27003538	H3K27ac	-0.5287755000000001	peak_143137
chr20	10544954	10545271	H3K27ac	0.60485685	peak_524639
chr20	11011442	11015501	H3K27ac	-0.5497959	peak_524805
chr5	120051878	120059780	H3K27ac	-0.5515306	peak_746254
chr5	120257702	120258846	H3K27ac	-0.54183674	peak_746330
chr2	111566171	111566597	H3K27ac	-0.5807758000000001	peak_470724
chr2	111896105	111902274	H3K27ac	-0.54	peak_470803
chr2	111951669	111960361	H3K27ac	-0.6185714	peak_470828
chr1	247007389	247008494	H3K27ac	0.7282653	peak_84874
chr1	247315203	247319141	H3K27ac	0.5457932	peak_84968
chr1	247386307	247387736	H3K27ac	0.5743877	peak_85005
chr1	247445193	247446704	H3K27ac	-0.52912813	peak_85037
chr15	51083397	51098753	H3K27ac	-0.5272449	peak_306731
chr15	51317558	51320851	H3K27ac	-0.55806124	peak_306839
chr15	51320856	51324575	H3K27ac	-0.6904081999999999	peak_306840
chr17	15364081	15365614	H3K27ac	-0.53112245	peak_360620
chr17	15446077	15450008	H3K27ac	-0.55489796	peak_360656
chr17	15782321	15784987	H3K27ac	-0.5938416999999999	peak_360720
chr17	15785174	15786860	H3K27ac	-0.5581659000000001	peak_360721
chr17	15786929	15787061	H3K27ac	-0.54405713	peak_360722
chr19	11272246	11273587	H3K27ac	-0.54340744	peak_416376
chr4	148272928	148274659	H3K27ac	-0.5360550999999999	peak_691874
chr4	148420779	148422273	H3K27ac	-0.5269656999999999	peak_691949
chr4	148432391	148446703	H3K27ac	-0.555	peak_691958
chr4	149166164	149167117	H3K27ac	0.5354628	peak_692177
chr7	75606834	75616024	H3K27ac	-0.53336734	peak_857277
chr7	75989030	75998046	H3K27ac	-0.59132653	peak_857423
chr13	76762400	76766360	H3K27ac	-0.68785715	peak_251356
chr13	76811234	76814112	H3K27ac	-0.59632653	peak_251382
chr13	76819616	76822242	H3K27ac	-0.7029771	peak_251386
chr3	32198306	32203122	H3K27ac	-0.62234694	peak_581038
chr2	112579008	112580015	H3K27ac	0.5407281	peak_471126
chr15	51930436	51931892	H3K27ac	0.5278571	peak_307101
chr10	386322	390806	H3K27ac	-0.53234696	peak_85514
chr10	393928	398598	H3K27ac	-0.5847959	peak_85516
chr6	100560036	100561139	H3K27ac	0.5715452	peak_803756
chr6	100662474	100664452	H3K27ac	0.5519388000000001	peak_803825
chr20	11437418	11438959	H3K27ac	0.5460204000000001	peak_525009
chr8	80130859	80131595	H3K27ac	0.5206052999999999	peak_915115
chr15	52082088	52084248	H3K27ac	0.5805102	peak_307166
chr15	52121910	52122700	H3K27ac	0.58110106	peak_307179
chr15	52124067	52126048	H3K27ac	0.55506516	peak_307182
chr12	46240635	46241153	H3K27ac	0.53260535	peak_196768
chr17	17199174	17210170	H3K27ac	-0.5264286	peak_361177
chr17	17425064	17426118	H3K27ac	-0.6004748000000001	peak_361282
chr17	17964480	17965936	H3K27ac	-0.52885354	peak_361417
chr2	114542105	114544505	H3K27ac	-0.5487895	peak_471835
chr7	77362202	77362425	H3K27ac	-0.5193267	peak_857881
chr9	108960252	108976083	H3K27ac	-0.56469387	peak_968473
chr5	123031596	123040620	H3K27ac	-0.5557143	peak_747264
chr12	50270165	50279849	H3K27ac	-0.66812927	peak_198300
chr19	14909129	14909392	H3K27ac	-0.5308333000000001	peak_417724
chr3	195236931	195242174	H3K27ac	-0.5203061	peak_640243
chr3	194263712	194280236	H3K27ac	-0.6915306	peak_639777
chr11	27330208	27333132	H3K27ac	0.5412245	peak_143286
chr11	27663550	27664257	H3K27ac	0.51948255	peak_143429
chr15	54819882	54820413	H3K27ac	-0.65860784	peak_307964
chr15	55014071	55015777	H3K27ac	-0.6272679	peak_308006
chr12	47712047	47719900	H3K27ac	-0.5264286	peak_197315
chr19	14104694	14122425	H3K27ac	-0.52428573	peak_417417
chr12	48412843	48415245	H3K27ac	-0.55731016	peak_197540
chr17	19088424	19088679	H3K27ac	-0.5865128000000001	peak_361811
chr17	19196721	19197126	H3K27ac	-0.5775212	peak_361820
chr5	124450269	124454934	H3K27ac	0.53979594	peak_747724
chr5	124534859	124539656	H3K27ac	-0.5661225000000001	peak_747763
chr5	124934135	124937307	H3K27ac	0.5896069	peak_747905
chr5	125213968	125214289	H3K27ac	0.53792566	peak_748038
chr4	151278154	151278395	H3K27ac	-0.53263855	peak_693061
chr4	151726533	151731063	H3K27ac	0.5465306	peak_693264
chr9	107141536	107145063	H3K27ac	-0.5319523	peak_967651
chr9	107422512	107426436	H3K27ac	-0.59438777	peak_967757
chr9	107478654	107493652	H3K27ac	-0.5291836999999999	peak_967778
chr9	107494624	107496813	H3K27ac	-0.52	peak_967780
chr9	107576792	107578979	H3K27ac	-0.559751	peak_967819
chr9	107611746	107613638	H3K27ac	-0.5483031	peak_967839
chr9	107642894	107643261	H3K27ac	-0.5412791	peak_967851
chr1	76072783	76078166	H3K27ac	-0.5496939000000001	peak_29396
chr9	107643845	107646396	H3K27ac	-0.5535714	peak_967852
chr9	107666469	107669350	H3K27ac	-0.60113776	peak_967864
chr10	7554894	7556154	H3K27ac	-0.5313433000000001	peak_88422
chr10	7557531	7564747	H3K27ac	-0.52183676	peak_88424
chr9	110827528	110829760	H3K27ac	-0.5203592	peak_969238
chr9	111065277	111070220	H3K27ac	-0.58265305	peak_969339
chr15	58060315	58067864	H3K27ac	-0.53979594	peak_309299
chr11	28058904	28059036	H3K27ac	0.5336151	peak_143605
chr12	49423484	49423822	H3K27ac	0.52284086	peak_197961
chr11	28100549	28101253	H3K27ac	0.5481262	peak_143640
chr11	28104155	28104855	H3K27ac	0.53874433	peak_143645
chr19	15670141	15674179	H3K27ac	-0.5359731	peak_417954
chr19	15732146	15733102	H3K27ac	-0.5644616	peak_417973
chr19	15777225	15778185	H3K27ac	-0.56858	peak_417981
chr19	15778936	15783087	H3K27ac	-0.53705454	peak_417983
chr19	15839904	15840633	H3K27ac	-0.518633	peak_418003
chr3	37451363	37460515	H3K27ac	-0.64591837	peak_583110
chr3	37489489	37497452	H3K27ac	-0.6997959	peak_583133
chr3	37497630	37500925	H3K27ac	-0.54663265	peak_583134
chr3	37507456	37515080	H3K27ac	-0.56989795	peak_583139
chr3	37524372	37528636	H3K27ac	-0.70017093	peak_583147
chr3	37534713	37547939	H3K27ac	-0.5341836999999999	peak_583152
chr3	37572780	37576341	H3K27ac	-0.5523241	peak_583174
chr3	37576349	37613097	H3K27ac	-0.59112245	peak_583175
chr3	37622077	37633427	H3K27ac	-0.5504081999999999	peak_583180
chr3	37642295	37647734	H3K27ac	-0.5584694	peak_583184
chr4	152514173	152516635	H3K27ac	0.652551	peak_693587
chr17	21403304	21406559	H3K27ac	-0.57672286	peak_362599
chr17	21422190	21423204	H3K27ac	-0.55626863	peak_362607
chr17	21510774	21513195	H3K27ac	-0.5217347	peak_362637
chr13	80434466	80445934	H3K27ac	-0.5430611999999999	peak_252805
chr13	80462742	80467280	H3K27ac	-0.5605674	peak_252815
chr13	80467430	80475384	H3K27ac	-0.5662245	peak_252816
chr12	49832220	49833445	H3K27ac	0.56149393	peak_198126
chr12	49921591	49924786	H3K27ac	-0.5537386	peak_198166
chr4	153340381	153353261	H3K27ac	0.52408165	peak_694013
chr17	20083794	20098908	H3K27ac	-0.5705102	peak_362156
chr3	197699235	197701090	H3K27ac	0.5444898	peak_641460
chr10	3976330	3976524	H3K27ac	-0.5289575	peak_86939
chr10	4004303	4007565	H3K27ac	-0.6388775999999999	peak_86954
chr10	4042884	4053152	H3K27ac	-0.5827551	peak_86986
chr10	4079497	4085626	H3K27ac	-0.5307143	peak_86996
chr10	4176881	4178742	H3K27ac	-0.5408163	peak_87046
chr10	4208541	4209283	H3K27ac	-0.52331644	peak_87058
chr10	4257895	4268726	H3K27ac	-0.60479593	peak_87080
chr10	4510930	4517105	H3K27ac	-0.59959185	peak_87187
chr10	4635132	4644344	H3K27ac	-0.55561227	peak_87255
chr10	4819977	4823204	H3K27ac	-0.5570408	peak_87321
chr5	125582513	125585733	H3K27ac	-0.5217347	peak_748199
chr20	16396662	16398880	H3K27ac	-0.55714285	peak_526945
chr10	4900606	4904099	H3K27ac	-0.55326533	peak_87355
chr5	126412820	126418313	H3K27ac	-0.5839795999999999	peak_748455
chr5	126530260	126538059	H3K27ac	-0.61438775	peak_748462
chr5	126694212	126694529	H3K27ac	0.5452598000000001	peak_748536
chr6	105745293	105746732	H3K27ac	0.5362245	peak_805326
chr6	105752499	105754237	H3K27ac	0.5210847	peak_805330
chr6	105962283	105962671	H3K27ac	0.52659523	peak_805419
chr6	106061763	106065290	H3K27ac	0.5334694000000001	peak_805469
chr6	106069447	106070194	H3K27ac	0.5480752	peak_805471
chr6	106179711	106183798	H3K27ac	0.53336734	peak_805522
chr6	106278856	106279655	H3K27ac	0.5323741	peak_805583
chr6	106301302	106301748	H3K27ac	0.5483100999999999	peak_805597
chr3	196412417	196415334	H3K27ac	0.5344898	peak_640766
chr3	196471317	196472371	H3K27ac	0.5566468000000001	peak_640795
chr3	196635914	196637256	H3K27ac	-0.53085697	peak_640878
chr15	57629356	57643613	H3K27ac	-0.57928574	peak_309116
chr12	50536177	50540220	H3K27ac	0.5307143	peak_198433
chr12	50589172	50591535	H3K27ac	0.5654226	peak_198451
chr12	50731907	50735300	H3K27ac	0.53336734	peak_198532
chr4	153659985	153663235	H3K27ac	-0.58612245	peak_694112
chr4	153933083	153935911	H3K27ac	-0.5374116999999999	peak_694199
chr3	37665608	37672813	H3K27ac	-0.5511224	peak_583196
chr3	37760607	37774801	H3K27ac	-0.58459187	peak_583237
chr3	37781560	37789704	H3K27ac	-0.5444898	peak_583243
chr3	37793342	37796184	H3K27ac	-0.5456122	peak_583247
chr3	38214282	38215248	H3K27ac	0.5440815999999999	peak_583381
chr1	83639928	83643142	H3K27ac	-0.5568367	peak_32168
chr5	131738718	131738980	H3K27ac	-0.5247201	peak_750530
chr19	17065027	17065571	H3K27ac	0.5310267	peak_418428
chr19	16393811	16406279	H3K27ac	-0.54285717	peak_418213
chr9	114111866	114116781	H3K27ac	-0.6475165	peak_970704
chr17	27261585	27267538	H3K27ac	-0.62714285	peak_362838
chr17	27309548	27325908	H3K27ac	-0.52520406	peak_362859
chr1	78647502	78648155	H3K27ac	-0.5220732	peak_30520
chr12	56141679	56148121	H3K27ac	-0.5402041	peak_200428
chr11	33448111	33454834	H3K27ac	0.5232653	peak_145749
chr11	33550906	33551306	H3K27ac	0.6596765	peak_145791
chr11	33667453	33672293	H3K27ac	0.57193875	peak_145847
chr20	17024597	17025319	H3K27ac	0.5284751999999999	peak_527214
chr20	17793659	17797797	H3K27ac	-0.5417347	peak_527454
chr4	1546958	1549744	H3K27ac	-0.6277201	peak_642236
chr6	107079422	107079997	H3K27ac	0.6181021	peak_805915
chr20	20261307	20262711	H3K27ac	-0.55488646	peak_528476
chr11	30456215	30458513	H3K27ac	-0.5404633000000001	peak_144585
chr11	30582289	30591156	H3K27ac	-0.53363603	peak_144649
chr12	51750968	51754204	H3K27ac	-0.5212245	peak_199007
chr2	121967641	121971607	H3K27ac	-0.635	peak_474172
chr5	129902575	129907343	H3K27ac	-0.5928571	peak_749801
chr19	18628796	18630648	H3K27ac	-0.54083014	peak_419061
chr19	18806884	18811743	H3K27ac	-0.52204084	peak_419141
chr11	32966958	32967133	H3K27ac	0.5586829000000001	peak_145534
chr6	108830273	108832248	H3K27ac	-0.5245542	peak_806668
chr6	108862177	108863654	H3K27ac	-0.5324114999999999	peak_806685
chr6	108870277	108880740	H3K27ac	-0.5668367	peak_806691
chr3	40875035	40880120	H3K27ac	-0.58214283	peak_584439
chr4	156897808	156899444	H3K27ac	-0.51928574	peak_695254
chr4	157991508	157998380	H3K27ac	-0.6323469	peak_695609
chr4	158000332	158010960	H3K27ac	-0.53510207	peak_695612
chr15	62919560	62924236	H3K27ac	-0.5426531	peak_311560
chr3	40689108	40692586	H3K27ac	-0.52061224	peak_584373
chr3	40692838	40696718	H3K27ac	-0.5502180999999999	peak_584374
chr3	40778764	40782832	H3K27ac	-0.5946939	peak_584406
chr11	32105087	32110445	H3K27ac	0.582551	peak_145217
chr12	54078969	54081530	H3K27ac	-0.53811616	peak_199784
chr12	54124708	54125335	H3K27ac	-0.5504223000000001	peak_199799
chr12	54139656	54144492	H3K27ac	-0.5419388	peak_199801
chr12	53036185	53040354	H3K27ac	-0.5998979999999999	peak_199464
chr12	53042101	53082061	H3K27ac	-0.53204083	peak_199466
chr15	59104046	59106871	H3K27ac	0.62103623	peak_309889
chr15	59474803	59475070	H3K27ac	0.53263855	peak_310073
chr13	87107230	87108497	H3K27ac	0.5381397	peak_254467
chr9	112125640	112127098	H3K27ac	0.6223628000000001	peak_969784
chr9	112223603	112226112	H3K27ac	0.51836735	peak_969835
chr9	112237396	112238459	H3K27ac	0.5462245	peak_969847
chr8	90632393	90634316	H3K27ac	0.55011606	peak_918393
chr1	81280964	81281121	H3K27ac	-0.5571656999999999	peak_31246
chr10	7942622	7946312	H3K27ac	0.522551	peak_88617
chr6	108888276	108889152	H3K27ac	-0.5341505999999999	peak_806699
chr6	108892804	108894638	H3K27ac	-0.6393877	peak_806702
chr6	108980912	109046153	H3K27ac	-0.6331633000000001	peak_806733
chr6	109235758	109244774	H3K27ac	-0.5371429	peak_806797
chr6	109346746	109352849	H3K27ac	-0.58836734	peak_806828
chr6	109743012	109744617	H3K27ac	0.57714283	peak_806957
chr6	112266447	112271334	H3K27ac	-0.5430611999999999	peak_807946
chr4	158154580	158183930	H3K27ac	-0.53438777	peak_695673
chr4	158205767	158212951	H3K27ac	-0.5559184	peak_695681
chr4	1318052	1318468	H3K27ac	-0.54778695	peak_642162
chr9	114994744	114996700	H3K27ac	-0.5531633	peak_971084
chr4	1898352	1899425	H3K27ac	0.5277550999999999	peak_642408
chr4	1909887	1911562	H3K27ac	0.585117	peak_642414
chr3	42256381	42257120	H3K27ac	0.5215506	peak_584870
chr3	42738298	42752323	H3K27ac	-0.58408165	peak_585030
chr3	42905565	42907590	H3K27ac	-0.5303061	peak_585079
chr3	42994057	43005584	H3K27ac	-0.57153064	peak_585112
chr17	30830612	30833561	H3K27ac	0.58959186	peak_364430
chr17	30853387	30853990	H3K27ac	0.5375329000000001	peak_364441
chr17	30937047	30937637	H3K27ac	-0.5678324	peak_364491
chr17	31007262	31009731	H3K27ac	-0.55622447	peak_364537
chr3	43765009	43774583	H3K27ac	-0.52265304	peak_585397
chr15	60779301	60782896	H3K27ac	-0.5622449	peak_310583
chr15	60912731	60919818	H3K27ac	-0.52428573	peak_310674
chr10	10640514	10646172	H3K27ac	-0.5278571	peak_89427
chr19	23114741	23119319	H3K27ac	0.5483303	peak_420517
chr19	23246224	23251569	H3K27ac	0.5497079	peak_420554
chr17	31841768	31846475	H3K27ac	-0.522551	peak_364993
chr6	110821736	110823792	H3K27ac	-0.54270846	peak_807452
chr20	20757764	20764228	H3K27ac	-0.54867345	peak_528717
chr20	20767881	20768196	H3K27ac	-0.5596116999999999	peak_528719
chr6	110411659	110417834	H3K27ac	-0.61285716	peak_807257
chr20	21380026	21381706	H3K27ac	0.54683673	peak_528954
chr4	6657342	6660585	H3K27ac	-0.56438774	peak_644423
chr4	7101217	7105866	H3K27ac	-0.51928574	peak_644546
chr19	22009388	22011496	H3K27ac	-0.5571789	peak_420397
chr19	22214927	22216379	H3K27ac	-0.6278264	peak_420414
chr19	22421719	22422844	H3K27ac	-0.5817079	peak_420417
chr19	22426518	22428899	H3K27ac	-0.5646759	peak_420419
chr19	22617467	22624353	H3K27ac	-0.5976531	peak_420450
chr19	22783632	22784367	H3K27ac	-0.57999897	peak_420461
chr19	23002121	23003744	H3K27ac	-0.5510976	peak_420479
chr11	35017832	35018107	H3K27ac	0.56825024	peak_146420
chr2	127900456	127902553	H3K27ac	-0.5297214	peak_475805
chr2	127120567	127122985	H3K27ac	-0.5223469000000001	peak_475446
chr20	25853100	25854583	H3K27ac	-0.53822803	peak_530547
chr20	25861133	25862499	H3K27ac	-0.5259826999999999	peak_530552
chr20	25862790	25864151	H3K27ac	-0.5423001999999999	peak_530553
chr2	127629222	127687947	H3K27ac	-0.53020406	peak_475694
chr3	44760783	44763250	H3K27ac	0.5795918000000001	peak_585778
chr3	44795039	44795424	H3K27ac	0.53395957	peak_585788
chr3	45022997	45038863	H3K27ac	-0.5948979999999999	peak_585875
chr13	91368513	91368908	H3K27ac	0.5397944	peak_255571
chr17	35344797	35348927	H3K27ac	-0.5779592	peak_366551
chr17	35350407	35353049	H3K27ac	-0.6340119000000001	peak_366554
chr15	62170321	62175688	H3K27ac	-0.5446939000000001	peak_311253
chr8	93312299	93317315	H3K27ac	-0.53316325	peak_919501
chr17	33054790	33058344	H3K27ac	-0.59795916	peak_365653
chr20	22692524	22692997	H3K27ac	-0.5340022	peak_529341
chr5	133831045	133832406	H3K27ac	0.56720835	peak_751327
chr6	111925150	111928294	H3K27ac	0.55867344	peak_807839
chr6	112002375	112009444	H3K27ac	-0.5472449	peak_807870
chr20	23043490	23052931	H3K27ac	-0.5572449	peak_529499
chr20	23177630	23181711	H3K27ac	-0.5604081999999999	peak_529532
chr20	23201146	23207090	H3K27ac	-0.6679592	peak_529542
chr20	23243843	23249254	H3K27ac	-0.67418367	peak_529561
chr20	23292263	23299029	H3K27ac	-0.61959183	peak_529583
chr20	23304003	23306355	H3K27ac	-0.5849278	peak_529587
chr20	23311700	23317762	H3K27ac	-0.6204082	peak_529590
chr20	23611493	23614973	H3K27ac	-0.5805102	peak_529722
chr20	23652449	23657129	H3K27ac	-0.5732653	peak_529731
chr20	23658427	23661638	H3K27ac	-0.55986124	peak_529733
chr20	23666023	23667603	H3K27ac	-0.5224698	peak_529738
chr4	163341804	163345649	H3K27ac	-0.5405101999999999	peak_697098
chr4	4453771	4459132	H3K27ac	0.5301020000000001	peak_643540
chr4	4640622	4642935	H3K27ac	0.55806124	peak_643619
chr12	58745369	58746746	H3K27ac	0.52771753	peak_201486
chr10	12670523	12670734	H3K27ac	-0.5243817	peak_90403
chr10	13090556	13093557	H3K27ac	-0.60571426	peak_90584
chr2	129202601	129203517	H3K27ac	-0.52492106	peak_476340
chr3	45442871	45443724	H3K27ac	0.52859837	peak_586034
chr2	128465546	128468585	H3K27ac	-0.56377554	peak_476045
chr7	87883967	87885789	H3K27ac	0.5265199	peak_862084
chr7	88304125	88315191	H3K27ac	-0.57112247	peak_862301
chr7	88328103	88332524	H3K27ac	-0.5768367	peak_862316
chr15	62540262	62551615	H3K27ac	-0.52357143	peak_311387
chr15	62651891	62653911	H3K27ac	-0.6366141	peak_311439
chr15	62656722	62658901	H3K27ac	-0.59991324	peak_311443
chr1	84907208	84907642	H3K27ac	0.52738786	peak_32774
chr8	94473698	94476005	H3K27ac	0.5632653000000001	peak_919970
chr9	116660675	116664621	H3K27ac	-0.5216327000000001	peak_971828
chr17	34318397	34321022	H3K27ac	-0.63714284	peak_366116
chr17	34321135	34323731	H3K27ac	-0.53853416	peak_366117
chr17	35217883	35221322	H3K27ac	-0.56489795	peak_366492
chr10	13167826	13168781	H3K27ac	0.5292376999999999	peak_90620
chr6	113919234	113926005	H3K27ac	-0.52489793	peak_808648
chr3	49214840	49216881	H3K27ac	-0.56633246	peak_587800
chr3	49262949	49268367	H3K27ac	-0.5727187	peak_587815
chr3	49435054	49435351	H3K27ac	-0.57512444	peak_587878
chr20	25002435	25013112	H3K27ac	-0.5707143	peak_530246
chr20	25029649	25062627	H3K27ac	-0.54642856	peak_530254
chr13	97076647	97077945	H3K27ac	-0.5367895	peak_257647
chr13	97233287	97251943	H3K27ac	-0.62836736	peak_257703
chr13	97346950	97349319	H3K27ac	-0.5489795999999999	peak_257707
chr13	97379383	97380381	H3K27ac	-0.52346987	peak_257717
chr13	97383238	97389853	H3K27ac	-0.5853060999999999	peak_257721
chr13	97406470	97408777	H3K27ac	-0.5243878000000001	peak_257730
chr7	92662874	92663227	H3K27ac	0.550659	peak_863780
chr7	92710540	92711091	H3K27ac	0.5452829	peak_863811
chr7	92735230	92743222	H3K27ac	0.5358163	peak_863819
chr7	92745233	92757089	H3K27ac	0.56693876	peak_863821
chr7	92805215	92805815	H3K27ac	0.5228972	peak_863836
chr15	64534988	64537037	H3K27ac	0.54846936	peak_312275
chr2	129300133	129303333	H3K27ac	-0.5594898	peak_476383
chr12	63144230	63153163	H3K27ac	-0.5753060999999999	peak_202879
chr8	95731599	95733562	H3K27ac	0.57567793	peak_920520
chr19	32360757	32365979	H3K27ac	-0.5889795999999999	peak_422624
chr1	86974442	86976626	H3K27ac	0.5272073	peak_33630
chr1	87092969	87094218	H3K27ac	0.562449	peak_33701
chr1	87128574	87136290	H3K27ac	-0.580102	peak_33727
chr1	87219257	87219479	H3K27ac	0.53298306	peak_33760
chr19	30717957	30721233	H3K27ac	-0.5594898	peak_421999
chr20	31479125	31479902	H3K27ac	-0.61736053	peak_530785
chr20	31480659	31489716	H3K27ac	-0.59663266	peak_530786
chr20	31495046	31499782	H3K27ac	-0.64132655	peak_530792
chr3	48184759	48189829	H3K27ac	0.5376531	peak_587292
chr3	48208409	48208808	H3K27ac	-0.5194292	peak_587304
chr3	48213561	48218608	H3K27ac	-0.60234696	peak_587306
chr12	62646828	62649138	H3K27ac	-0.57244897	peak_202676
chr15	64879864	64880576	H3K27ac	-0.5616303	peak_312423
chr15	65047391	65075522	H3K27ac	-0.52561224	peak_312522
chr15	65075750	65097991	H3K27ac	-0.56285715	peak_312523
chr3	48734491	48752922	H3K27ac	-0.5657143	peak_587560
chr3	47616739	47620881	H3K27ac	0.5197959	peak_587025
chr8	96712909	96713491	H3K27ac	-0.5205688	peak_920888
chr8	96759549	96762765	H3K27ac	-0.5372449	peak_920910
chr8	96787937	96794334	H3K27ac	-0.5546939000000001	peak_920925
chr8	96643329	96650272	H3K27ac	-0.5552041	peak_920867
chr1	91717591	91767412	H3K27ac	-0.54806125	peak_35505
chr1	91811886	91823098	H3K27ac	-0.56285715	peak_35509
chr6	117007254	117009607	H3K27ac	0.5241837	peak_809753
chr20	34556745	34563356	H3K27ac	-0.5282653	peak_532174
chr20	34598215	34606145	H3K27ac	-0.5272449	peak_532199
chr6	119072667	119079851	H3K27ac	-0.56561226	peak_810480
chr12	63667372	63670335	H3K27ac	-0.52322763	peak_202985
chr12	63954710	63958726	H3K27ac	-0.5723469	peak_203102
chr4	169046199	169055171	H3K27ac	-0.6320408000000001	peak_698722
chr4	169055841	169065312	H3K27ac	-0.6147959	peak_698723
chr19	35935401	35939107	H3K27ac	-0.5430611999999999	peak_424029
chr5	138181032	138181731	H3K27ac	0.5395545999999999	peak_753040
chr2	134130179	134130447	H3K27ac	-0.55064356	peak_477855
chr9	121260064	121376600	H3K27ac	-0.52683675	peak_973423
chr9	121462488	121495420	H3K27ac	-0.5293878000000001	peak_973459
chr9	121502863	121504454	H3K27ac	-0.62698674	peak_973462
chr13	97756350	97759061	H3K27ac	-0.58040816	peak_257872
chr1	89112176	89114396	H3K27ac	-0.5236735	peak_34617
chr1	89115297	89116013	H3K27ac	-0.5517723000000001	peak_34620
chr1	89120385	89120635	H3K27ac	-0.57012576	peak_34628
chr1	89121449	89131218	H3K27ac	-0.52204084	peak_34630
chr15	66452320	66464073	H3K27ac	0.60846937	peak_313261
chr2	135162230	135165634	H3K27ac	0.52112246	peak_478307
chr2	135259901	135260506	H3K27ac	0.5334156999999999	peak_478342
chr2	135600297	135600668	H3K27ac	0.54957896	peak_478478
chr4	8245960	8249062	H3K27ac	-0.5247583	peak_644977
chr4	8328037	8333098	H3K27ac	-0.6035714	peak_645006
chr4	8339237	8345224	H3K27ac	-0.54612243	peak_645016
chr4	8400268	8406578	H3K27ac	-0.5583674	peak_645039
chr4	9690561	9693419	H3K27ac	-0.54322815	peak_645278
chr4	9888376	9889506	H3K27ac	-0.52056706	peak_645337
chr7	94088331	94090176	H3K27ac	0.5308163	peak_864290
chr17	38998978	39004776	H3K27ac	-0.5723469	peak_368032
chr17	37612730	37615806	H3K27ac	0.5241837	peak_367606
chr12	64521482	64524030	H3K27ac	0.59112245	peak_203400
chr12	64749261	64750967	H3K27ac	-0.5410341999999999	peak_203469
chr17	38692293	38692577	H3K27ac	-0.5317182	peak_367908
chr17	38692583	38695924	H3K27ac	-0.5808163000000001	peak_367909
chr10	15596132	15609836	H3K27ac	-0.5535714	peak_91789
chr10	15611594	15631217	H3K27ac	-0.52520406	peak_91791
chr10	15702242	15728231	H3K27ac	-0.5432653000000001	peak_91821
chr5	139123725	139151831	H3K27ac	-0.5984694	peak_753450
chr8	97681665	97682172	H3K27ac	0.523343	peak_921328
chr5	138330613	138332723	H3K27ac	0.5362245	peak_753106
chr5	138922459	138935179	H3K27ac	-0.5258163	peak_753369
chr20	38295404	38301586	H3K27ac	-0.53591835	peak_533730
chr9	122892152	122892609	H3K27ac	-0.5192489	peak_973973
chr1	91621146	91624288	H3K27ac	-0.6362245	peak_35469
chr5	142489547	142497841	H3K27ac	-0.5272449	peak_754725
chr5	142694191	142700101	H3K27ac	-0.5506773	peak_754795
chr15	71593403	71602390	H3K27ac	-0.5504081999999999	peak_315258
chr11	44659106	44662872	H3K27ac	-0.56357145	peak_149148
chr11	45154283	45165835	H3K27ac	-0.5265306	peak_149321
chr11	45176460	45185476	H3K27ac	-0.53408164	peak_149332
chr11	45192340	45194599	H3K27ac	-0.5567999	peak_149340
chr11	45204041	45217683	H3K27ac	-0.5689795999999999	peak_149347
chr4	10017409	10025549	H3K27ac	-0.5463265	peak_645397
chr4	10062400	10064603	H3K27ac	-0.5703716999999999	peak_645419
chr15	67889732	67894776	H3K27ac	-0.53795916	peak_313792
chr17	43039271	43046078	H3K27ac	0.54040813	peak_369633
chr17	43240663	43241039	H3K27ac	-0.5354444	peak_369752
chr17	43283612	43284015	H3K27ac	-0.55197716	peak_369757
chr10	17765781	17766846	H3K27ac	-0.6039296	peak_92537
chr10	17770320	17772751	H3K27ac	-0.5662073000000001	peak_92543
chr10	17808161	17812549	H3K27ac	-0.5789795999999999	peak_92560
chr5	139786823	139790266	H3K27ac	-0.6056121999999999	peak_753676
chr5	139846954	139851337	H3K27ac	-0.53816324	peak_753706
chr20	35206525	35210077	H3K27ac	-0.60142857	peak_532448
chr12	65912353	65914026	H3K27ac	0.57357144	peak_203989
chr5	140543103	140552522	H3K27ac	-0.5205102	peak_754004
chr5	140577805	140578072	H3K27ac	-0.5280264	peak_754006
chr5	140593594	140604750	H3K27ac	-0.58704084	peak_754016
chr5	140604835	140613596	H3K27ac	-0.63612247	peak_754017
chr5	140629527	140636445	H3K27ac	-0.58	peak_754030
chr7	95542510	95554891	H3K27ac	-0.6527550999999999	peak_864898
chr7	95578094	95612857	H3K27ac	-0.6687755	peak_864914
chr7	95626932	95634554	H3K27ac	-0.5964286	peak_864926
chr7	95681894	95685235	H3K27ac	-0.565	peak_864955
chr15	70164037	70167492	H3K27ac	-0.55418366	peak_314705
chr10	19944391	19950328	H3K27ac	-0.6092857	peak_93356
chr10	19973431	19975202	H3K27ac	-0.5737391	peak_93364
chr11	45743608	45748057	H3K27ac	-0.55367345	peak_149572
chr17	40706969	40709057	H3K27ac	-0.5330374	peak_368705
chr19	36145223	36156190	H3K27ac	-0.60642856	peak_424120
chr19	37007277	37008870	H3K27ac	-0.6111281999999999	peak_424351
chr19	37311873	37313838	H3K27ac	-0.54415107	peak_424404
chr19	38077712	38081639	H3K27ac	0.52489793	peak_424593
chr5	142437851	142443136	H3K27ac	-0.58959186	peak_754694
chr9	124551094	124554761	H3K27ac	0.59336734	peak_974710
chr9	124707009	124710135	H3K27ac	0.5334694000000001	peak_974800
chr9	124786838	124787110	H3K27ac	-0.5498291999999999	peak_974829
chr19	41497081	41502597	H3K27ac	-0.53316325	peak_425918
chr1	93327040	93330425	H3K27ac	0.53775513	peak_36110
chr20	36621891	36622260	H3K27ac	-0.51885694	peak_533096
chr20	36926955	36956720	H3K27ac	-0.55765307	peak_533237
chr20	37208240	37209233	H3K27ac	0.5626308000000001	peak_533351
chr6	125739997	125765783	H3K27ac	-0.5187755000000001	peak_812695
chr6	124936631	124939555	H3K27ac	-0.52040815	peak_812370
chr6	125151238	125158769	H3K27ac	-0.53836733	peak_812476
chr17	42303332	42303671	H3K27ac	-0.5378063	peak_369388
chr13	99405175	99408747	H3K27ac	-0.5928571	peak_258540
chr11	46835326	46836313	H3K27ac	0.5184316	peak_150094
chr17	42746894	42753794	H3K27ac	-0.5742857	peak_369519
chr11	46951472	46953157	H3K27ac	0.53265303	peak_150163
chr19	38224304	38224971	H3K27ac	0.567551	peak_424689
chr3	51955269	51958418	H3K27ac	-0.54142857	peak_588924
chr8	101166031	101168076	H3K27ac	0.6269548	peak_922886
chr12	69040177	69040942	H3K27ac	-0.5349229999999999	peak_205219
chr12	69391148	69394226	H3K27ac	0.5458163	peak_205380
chr3	50280236	50280493	H3K27ac	-0.52486944	peak_588271
chr12	68403306	68407586	H3K27ac	-0.5506123	peak_204922
chr12	68419762	68423771	H3K27ac	-0.53438777	peak_204932
chr9	126388032	126388318	H3K27ac	-0.52181727	peak_975570
chr9	126609857	126610388	H3K27ac	-0.54515445	peak_975683
chr9	125628987	125639195	H3K27ac	0.5574121999999999	peak_975244
chr9	125658896	125661290	H3K27ac	0.5577551	peak_975254
chr9	125683131	125685188	H3K27ac	0.5195917999999999	peak_975274
chr17	43644920	43652825	H3K27ac	-0.5239796	peak_369937
chr17	43844981	43851033	H3K27ac	-0.54479593	peak_370020
chr17	44450705	44453455	H3K27ac	0.52	peak_370251
chr5	148462668	148476250	H3K27ac	-0.5579592	peak_756915
chr4	173217028	173219471	H3K27ac	0.5956121999999999	peak_699910
chr4	173409702	173417987	H3K27ac	-0.6515306	peak_700004
chr19	40240965	40243795	H3K27ac	-0.525435	peak_425423
chr11	48179374	48179826	H3K27ac	-0.55212957	peak_150666
chr11	50182092	50183821	H3K27ac	-0.5316299	peak_150789
chr4	11903421	11907041	H3K27ac	-0.56918365	peak_646135
chr8	102525430	102542444	H3K27ac	0.5289795999999999	peak_923510
chr8	102724869	102726723	H3K27ac	-0.51996225	peak_923588
chr10	21809767	21811976	H3K27ac	0.5773469	peak_94272
chr9	127030095	127038355	H3K27ac	-0.5402041	peak_975856
chr4	15890648	15892230	H3K27ac	0.5304217	peak_647516
chr3	54353254	54361389	H3K27ac	-0.5384694	peak_589975
chr8	105313629	105327063	H3K27ac	-0.52836734	peak_924633
chr8	105682429	105683383	H3K27ac	0.5749635999999999	peak_924832
chr11	59246391	59249477	H3K27ac	-0.54062605	peak_151860
chr20	40338866	40340147	H3K27ac	-0.5273631999999999	peak_534596
chr20	40466132	40466601	H3K27ac	-0.53551686	peak_534641
chr20	40469182	40472270	H3K27ac	-0.5863415	peak_534643
chr19	42209303	42210979	H3K27ac	0.52020407	peak_426195
chr17	46725487	46728635	H3K27ac	0.5497959	peak_370893
chr17	46731098	46735094	H3K27ac	0.622449	peak_370897
chr11	58509499	58510122	H3K27ac	0.5493238	peak_151596
chr8	103511671	103512160	H3K27ac	0.53466004	peak_923969
chr5	146513739	146516803	H3K27ac	0.51928574	peak_756158
chr12	71707205	71711854	H3K27ac	0.61622447	peak_206338
chr3	53522198	53527117	H3K27ac	-0.54714286	peak_589561
chr10	22847085	22852585	H3K27ac	-0.6244898	peak_94638
chr15	73964440	73967060	H3K27ac	0.5485714	peak_316437
chr15	74528813	74532930	H3K27ac	0.5479592	peak_316681
chr9	129260604	129263147	H3K27ac	-0.5634694	peak_976770
chr7	106221893	106223845	H3K27ac	-0.51945204	peak_868887
chr6	129127671	129147841	H3K27ac	-0.5862245	peak_814045
chr19	46812149	46815317	H3K27ac	-0.5255102	peak_427928
chr19	46884520	46888121	H3K27ac	0.52884	peak_427956
chr19	43518669	43520254	H3K27ac	0.5565306	peak_426727
chr20	40680374	40691898	H3K27ac	-0.5922449000000001	peak_534744
chr20	41203985	41204232	H3K27ac	-0.5369935	peak_534936
chr20	41204444	41206178	H3K27ac	-0.55581635	peak_534937
chr20	41239100	41255084	H3K27ac	-0.56265306	peak_534949
chr20	41295234	41298036	H3K27ac	-0.5303061	peak_534971
chr17	47999020	48000546	H3K27ac	0.5415306	peak_371387
chr17	48035716	48038876	H3K27ac	-0.52612245	peak_371405
chr11	62456361	62460210	H3K27ac	-0.55387753	peak_153059
chr11	62496338	62520513	H3K27ac	-0.5420408	peak_153077
chr11	62520525	62522866	H3K27ac	-0.5382653000000001	peak_153078
chr11	62525269	62528402	H3K27ac	-0.5686734999999999	peak_153080
chr5	148033500	148033958	H3K27ac	0.567358	peak_756772
chr5	147233369	147235803	H3K27ac	-0.56403714	peak_756438
chr4	15422135	15430639	H3K27ac	-0.6015305999999999	peak_647286
chr4	15673406	15686843	H3K27ac	0.552449	peak_647427
chr9	130442706	130454615	H3K27ac	-0.5222449	peak_977203
chr9	129430954	129439008	H3K27ac	-0.5210204	peak_976850
chr15	75708384	75711271	H3K27ac	-0.6074509	peak_317170
chr15	75711468	75715381	H3K27ac	-0.54989797	peak_317171
chr15	75715460	75716095	H3K27ac	-0.5595053000000001	peak_317172
chr7	102602756	102603189	H3K27ac	-0.5621623	peak_867592
chr15	75089234	75091326	H3K27ac	-0.5561224	peak_316894
chr6	129867808	129868284	H3K27ac	0.53028834	peak_814376
chr13	106649045	106653615	H3K27ac	-0.5271429	peak_261282
chr13	106696196	106698078	H3K27ac	-0.627551	peak_261302
chr6	131803345	131809812	H3K27ac	-0.5321429	peak_815265
chr17	48466903	48473661	H3K27ac	0.592551	peak_371588
chr4	16543893	16547729	H3K27ac	-0.5207143	peak_647782
chr17	49020100	49027623	H3K27ac	0.5588774999999999	peak_371774
chr17	49048665	49049610	H3K27ac	0.54150724	peak_371791
chr10	31586170	31588890	H3K27ac	-0.6340468	peak_97730
chr11	65080214	65081188	H3K27ac	0.5723469	peak_154089
chr11	60313690	60314453	H3K27ac	-0.54575485	peak_152229
chr11	61270602	61271261	H3K27ac	0.5260365	peak_152606
chr12	75633604	75647268	H3K27ac	0.6111224000000001	peak_207488
chr3	55511594	55513335	H3K27ac	0.5980612	peak_590499
chr12	74806302	74806453	H3K27ac	-0.53709906	peak_207202
chr3	55607477	55609098	H3K27ac	0.56561226	peak_590546
chr3	55619214	55625291	H3K27ac	0.5565306	peak_590553
chr3	55658099	55659967	H3K27ac	0.5860354	peak_590573
chr3	55700133	55700843	H3K27ac	0.52616274	peak_590597
chr10	26773357	26788733	H3K27ac	0.61030614	peak_95851
chr9	131115489	131122278	H3K27ac	-0.53683674	peak_977525
chr9	131950936	131953093	H3K27ac	-0.6070408	peak_977817
chr9	131984283	131989302	H3K27ac	0.6510204	peak_977835
chr9	132005044	132010078	H3K27ac	0.55010206	peak_977849
chr5	154140342	154142469	H3K27ac	-0.54914665	peak_758699
chr19	45594320	45602900	H3K27ac	-0.5337755	peak_427433
chr19	45809341	45811087	H3K27ac	0.52744895	peak_427514
chr19	46280683	46285626	H3K27ac	-0.60571426	peak_427720
[truncated: 88,588 more rows]
