# Supplementary material for: Integrative Mapping of SNHG1 RNA–Chromatin Contacts onto the Cancer-Specific Super-Enhancer Landscape in HCT116 Colorectal Cancer Cells
Source: Int J Mol Sci. 2026 Apr 19;27(8):3642. doi: 10.3390/ijms27083642 (PMC13115861; doi:10.3390/ijms27083642)
Supplement: Supplementary file 1 [file ijms-27-03642-s001.zip › Table_S2.csv]

Category	N_regions	Mean_size_bp	Total_bp	Observed_overlap	Pct_overlap	Expected_overlap	Expected_SD	Fold_enrichment	p_value
HCT116-specific super-enhancers	184	55213	10159103	79	42.9	51.3	5.8	1.54	<0.001
H3K27ac typical enhancers	28622	1563	44731081	926	3.2	458.1	23.0	2.02	<0.001
H3K4me1 typical enhancers	62338	779	48585205	1422	2.3	712.3	28.8	2.0	<0.001
All typical enhancers (union)	63277	1147	72571072	1646	2.6	855.3	32.2	1.92	<0.001
