# Supplementary material for: Integrative Mapping of SNHG1 RNA–Chromatin Contacts onto the Cancer-Specific Super-Enhancer Landscape in HCT116 Colorectal Cancer Cells
Source: Int J Mol Sci. 2026 Apr 19;27(8):3642. doi: 10.3390/ijms27083642 (PMC13115861; doi:10.3390/ijms27083642)
Supplement: Supplementary file 1 [file ijms-27-03642-s001.zip › Table_S3.xlsx]

## Sheet: HCT116_specific_SEs
Genomic coordinates	SE id	Tissue/cell line	SE type
chr1:8004008-8241959	se_1	HCT116	HCT116_specific
chr1:8871046-8904951	se_2	HCT116	HCT116_specific
chr1:16137217-16189786	se_4	HCT116	HCT116_specific
chr1:26847484-26877694	se_6	HCT116	HCT116_specific
chr1:26987072-27014374	se_7	HCT116	HCT116_specific
chr1:28499586-28541426	se_9	HCT116	HCT116_specific
chr1:42922846-42980189	se_12	HCT116	HCT116_specific
chr1:43347789-43374942	se_13	HCT116	HCT116_specific
chr1:66256005-66360553	se_14	HCT116	HCT116_specific
chr1:84141170-84179124	se_15	HCT116	HCT116_specific
chr1:93679705-93706902	se_16	HCT116	HCT116_specific
chr1:94196195-94333384	se_17	HCT116	HCT116_specific
chr1:149837127-149864918	se_18	HCT116	HCT116_specific
chr1:153563120-153573699	se_19	HCT116	HCT116_specific
chr1:154967255-154977122	se_20	HCT116	HCT116_specific
chr1:155124894-155138485	se_22	HCT116	HCT116_specific
chr1:172861338-172935858	se_25	HCT116	HCT116_specific
chr1:223697596-223739326	se_27	HCT116	HCT116_specific
chr10:11870650-11916947	se_28	HCT116	HCT116_specific
chr10:22810709-22827307	se_29	HCT116	HCT116_specific
chr10:28053261-28145291	se_30	HCT116	HCT116_specific
chr10:31912001-31963824	se_31	HCT116	HCT116_specific
chr10:70538151-70601112	se_33	HCT116	HCT116_specific
chr10:73876041-73968700	se_35	HCT116	HCT116_specific
chr10:86965638-86973722	se_37	HCT116	HCT116_specific
chr10:99759232-99786972	se_39	HCT116	HCT116_specific
chr10:99961082-100010656	se_40	HCT116	HCT116_specific
chr10:100338942-100377655	se_41	HCT116	HCT116_specific
chr10:104108813-104128116	se_42	HCT116	HCT116_specific
chr10:110353371-110536939	se_43	HCT116	HCT116_specific
chr10:112359787-112406433	se_44	HCT116	HCT116_specific
chr10:112449553-112565498	se_45	HCT116	HCT116_specific
chr10:112948471-112970701	se_46	HCT116	HCT116_specific
chr10:113056340-113098192	se_47	HCT116	HCT116_specific
chr11:10622427-10676330	se_48	HCT116	HCT116_specific
chr11:59536615-59567133	se_49	HCT116	HCT116_specific
chr11:64835759-64879812	se_52	HCT116	HCT116_specific
chr11:65887001-65920665	se_55	HCT116	HCT116_specific
chr11:69264690-69354011	se_57	HCT116	HCT116_specific
chr11:69634022-69657344	se_58	HCT116	HCT116_specific
chr11:122144137-122201859	se_60	HCT116	HCT116_specific
chr12:6361120-6386311	se_61	HCT116	HCT116_specific
chr12:6959414-6973508	se_63	HCT116	HCT116_specific
chr12:12865933-12909035	se_65	HCT116	HCT116_specific
chr12:46357036-46387306	se_66	HCT116	HCT116_specific
chr12:46426820-46496484	se_67	HCT116	HCT116_specific
chr12:46545199-46562228	se_68	HCT116	HCT116_specific
chr12:52140345-52164893	se_69	HCT116	HCT116_specific
chr12:52865753-52929493	se_70	HCT116	HCT116_specific
chr12:53323680-53388799	se_71	HCT116	HCT116_specific
chr12:65425050-65558284	se_72	HCT116	HCT116_specific
chr12:65625622-65699699	se_73	HCT116	HCT116_specific
chr12:65817155-65910391	se_74	HCT116	HCT116_specific
chr12:75618727-75670629	se_75	HCT116	HCT116_specific
chr12:75684641-75827808	se_76	HCT116	HCT116_specific
chr12:75849398-75914379	se_77	HCT116	HCT116_specific
chr12:75930746-75997498	se_78	HCT116	HCT116_specific
chr12:76016195-76038783	se_79	HCT116	HCT116_specific
chr12:88917133-88971952	se_80	HCT116	HCT116_specific
chr12:104253961-104300544	se_81	HCT116	HCT116_specific
chr12:116491005-116554926	se_83	HCT116	HCT116_specific
chr13:109242169-109275588	se_88	HCT116	HCT116_specific
chr13:110943464-110974082	se_89	HCT116	HCT116_specific
chr14:104664225-104713333	se_93	HCT116	HCT116_specific
chr15:59255487-59306443	se_94	HCT116	HCT116_specific
chr15:60361143-60424376	se_95	HCT116	HCT116_specific
chr15:75442985-75457785	se_97	HCT116	HCT116_specific
chr15:100703617-100735757	se_99	HCT116	HCT116_specific
chr16:2148417-2157450	se_100	HCT116	HCT116_specific
chr16:3018140-3027705	se_101	HCT116	HCT116_specific
chr16:30184229-30210644	se_102	HCT116	HCT116_specific
chr16:69016222-69089091	se_103	HCT116	HCT116_specific
chr16:69387733-69478488	se_104	HCT116	HCT116_specific
chr16:69503234-69533991	se_105	HCT116	HCT116_specific
chr16:89556570-89566847	se_106	HCT116	HCT116_specific
chr16:89992519-90024110	se_107	HCT116	HCT116_specific
chr17:904219-952122	se_108	HCT116	HCT116_specific
chr17:15943875-15984024	se_110	HCT116	HCT116_specific
chr17:16837504-16882393	se_111	HCT116	HCT116_specific
chr17:16987175-17072830	se_112	HCT116	HCT116_specific
chr17:28718622-28730179	se_114	HCT116	HCT116_specific
chr17:41518682-41531440	se_115	HCT116	HCT116_specific
chr17:44812014-44833437	se_116	HCT116	HCT116_specific
chr17:50046411-50067710	se_117	HCT116	HCT116_specific
chr17:57984980-58008670	se_119	HCT116	HCT116_specific
chr17:59747051-59802060	se_120	HCT116	HCT116_specific
chr17:64622305-64740517	se_122	HCT116	HCT116_specific
chr17:67407662-67443496	se_123	HCT116	HCT116_specific
chr17:72370545-72431427	se_124	HCT116	HCT116_specific
chr17:75075570-75098620	se_126	HCT116	HCT116_specific
chr17:75113631-75136145	se_127	HCT116	HCT116_specific
chr17:75674396-75730348	se_128	HCT116	HCT116_specific
chr17:75775037-75787580	se_129	HCT116	HCT116_specific
chr17:78281610-78372738	se_132	HCT116	HCT116_specific
chr17:81023450-81072996	se_133	HCT116	HCT116_specific
chr17:82203602-82248552	se_137	HCT116	HCT116_specific
chr18:70355801-70386548	se_140	HCT116	HCT116_specific
chr19:1742749-1775139	se_142	HCT116	HCT116_specific
chr19:2493979-2562508	se_144	HCT116	HCT116_specific
chr19:15811528-15839980	se_149	HCT116	HCT116_specific
chr19:40587840-40647305	se_152	HCT116	HCT116_specific
chr19:43738628-43800093	se_154	HCT116	HCT116_specific
chr19:46838298-46926438	se_155	HCT116	HCT116_specific
chr19:48632225-48640341	se_156	HCT116	HCT116_specific
chr2:64807511-64873809	se_157	HCT116	HCT116_specific
chr2:84904597-84975958	se_159	HCT116	HCT116_specific
chr2:110091437-110117408	se_160	HCT116	HCT116_specific
chr2:168162750-168226403	se_162	HCT116	HCT116_specific
chr2:181766158-181821589	se_163	HCT116	HCT116_specific
chr2:181874581-181959880	se_164	HCT116	HCT116_specific
chr2:219681246-219729898	se_165	HCT116	HCT116_specific
chr2:223522290-223578622	se_166	HCT116	HCT116_specific
chr2:226113215-226217161	se_167	HCT116	HCT116_specific
chr2:226610100-226678760	se_168	HCT116	HCT116_specific
chr2:226751534-226803636	se_169	HCT116	HCT116_specific
chr20:3788200-3822440	se_172	HCT116	HCT116_specific
chr20:35302863-35329681	se_176	HCT116	HCT116_specific
chr20:40990463-41031433	se_177	HCT116	HCT116_specific
chr20:50711833-50771343	se_179	HCT116	HCT116_specific
chr20:51737042-51768426	se_180	HCT116	HCT116_specific
chr20:62347427-62389627	se_181	HCT116	HCT116_specific
chr20:62701094-62746504	se_182	HCT116	HCT116_specific
chr22:30195073-30263850	se_183	HCT116	HCT116_specific
chr22:30390065-30446000	se_184	HCT116	HCT116_specific
chr22:37303594-37346538	se_185	HCT116	HCT116_specific
chr22:37731542-37786978	se_186	HCT116	HCT116_specific
chr3:45091570-45147645	se_189	HCT116	HCT116_specific
chr3:98823112-98928590	se_190	HCT116	HCT116_specific
chr3:98951649-98986946	se_191	HCT116	HCT116_specific
chr3:111847569-111988954	se_192	HCT116	HCT116_specific
chr3:139284024-139330444	se_193	HCT116	HCT116_specific
chr3:149571973-149588063	se_194	HCT116	HCT116_specific
chr3:156811093-156828633	se_195	HCT116	HCT116_specific
chr4:11488097-11551826	se_196	HCT116	HCT116_specific
chr4:11602386-11663366	se_197	HCT116	HCT116_specific
chr4:30713977-30975605	se_198	HCT116	HCT116_specific
chr4:31011876-31109311	se_199	HCT116	HCT116_specific
chr4:74361206-74419519	se_200	HCT116	HCT116_specific
chr4:74608364-74683913	se_201	HCT116	HCT116_specific
chr4:78528648-78571647	se_202	HCT116	HCT116_specific
chr4:101089138-101185160	se_203	HCT116	HCT116_specific
chr4:168477305-168652370	se_204	HCT116	HCT116_specific
chr4:186803692-186847940	se_205	HCT116	HCT116_specific
chr5:76784974-76840600	se_206	HCT116	HCT116_specific
chr5:115895295-115942059	se_207	HCT116	HCT116_specific
chr5:142320467-142368356	se_209	HCT116	HCT116_specific
chr5:149516384-149566422	se_210	HCT116	HCT116_specific
chr6:6780886-6835256	se_211	HCT116	HCT116_specific
chr6:30740934-30787368	se_212	HCT116	HCT116_specific
chr6:34222930-34250393	se_213	HCT116	HCT116_specific
chr6:42086773-42144007	se_214	HCT116	HCT116_specific
chr6:56693069-56765044	se_215	HCT116	HCT116_specific
chr6:73565786-73611324	se_217	HCT116	HCT116_specific
chr6:129486962-129503670	se_218	HCT116	HCT116_specific
chr6:129635493-129709160	se_219	HCT116	HCT116_specific
chr6:144893820-144932322	se_220	HCT116	HCT116_specific
chr6:151012153-151097035	se_221	HCT116	HCT116_specific
chr6:158628493-158660276	se_222	HCT116	HCT116_specific
chr6:158685998-158820845	se_223	HCT116	HCT116_specific
chr6:158837981-158872689	se_224	HCT116	HCT116_specific
chr7:6430337-6454688	se_226	HCT116	HCT116_specific
chr7:73793556-73856251	se_228	HCT116	HCT116_specific
chr7:116394758-116478558	se_229	HCT116	HCT116_specific
chr7:116494833-116528926	se_230	HCT116	HCT116_specific
chr7:116670500-116717600	se_231	HCT116	HCT116_specific
chr8:6545920-6619747	se_233	HCT116	HCT116_specific
chr8:17831679-17859123	se_234	HCT116	HCT116_specific
chr8:61749217-61773526	se_235	HCT116	HCT116_specific
chr8:93818722-93961945	se_236	HCT116	HCT116_specific
chr8:125109932-125193944	se_238	HCT116	HCT116_specific
chr8:125212066-125240633	se_239	HCT116	HCT116_specific
chr8:125256122-125316048	se_240	HCT116	HCT116_specific
chr8:125636392-125703236	se_242	HCT116	HCT116_specific
chr8:127204040-127309005	se_243	HCT116	HCT116_specific
chr8:127726082-127744149	se_244	HCT116	HCT116_specific
chr8:143569373-143582216	se_245	HCT116	HCT116_specific
chr9:21504586-21618056	se_247	HCT116	HCT116_specific
chr9:21667918-21713305	se_248	HCT116	HCT116_specific
chr9:21769979-21814261	se_249	HCT116	HCT116_specific
chr9:37462987-37488083	se_250	HCT116	HCT116_specific
chr9:129548493-129624453	se_252	HCT116	HCT116_specific
chrX:40129864-40177858	se_253	HCT116	HCT116_specific
chrX:45697362-45853317	se_254	HCT116	HCT116_specific
chrX:46315140-46334458	se_255	HCT116	HCT116_specific
chr1:1109165-1171152	se_1	NormalColon	NormalColon_specific
chr1:1614065-1748290	se_2	NormalColon	NormalColon_specific
chr1:6586616-6626117	se_3	NormalColon	NormalColon_specific
chr1:8341906-8479059	se_4	NormalColon	NormalColon_specific
chr1:9275021-9389081	se_5	NormalColon	NormalColon_specific
chr1:10621619-10696956	se_6	NormalColon	NormalColon_specific
chr1:10713450-10819597	se_7	NormalColon	NormalColon_specific
chr1:12538997-12623338	se_8	NormalColon	NormalColon_specific
chr1:17497904-17634384	se_10	NormalColon	NormalColon_specific
chr1:19341081-19515730	se_11	NormalColon	NormalColon_specific
chr1:21277601-21346967	se_12	NormalColon	NormalColon_specific
chr1:21890077-22054096	se_13	NormalColon	NormalColon_specific
chr1:26690971-26707475	se_15	NormalColon	NormalColon_specific
chr1:31508787-31592910	se_17	NormalColon	NormalColon_specific
chr1:31920668-31964197	se_18	NormalColon	NormalColon_specific
chr1:33326800-33368013	se_20	NormalColon	NormalColon_specific
chr1:37470685-37500388	se_22	NormalColon	NormalColon_specific
chr1:54268724-54385768	se_23	NormalColon	NormalColon_specific
chr1:94919542-94982092	se_24	NormalColon	NormalColon_specific
chr1:145976890-146007980	se_25	NormalColon	NormalColon_specific
chr1:150557950-150622729	se_26	NormalColon	NormalColon_specific
chr1:154403930-154493088	se_27	NormalColon	NormalColon_specific
chr1:155959643-156005692	se_29	NormalColon	NormalColon_specific
chr1:156455768-156513867	se_31	NormalColon	NormalColon_specific
chr1:169089189-169125271	se_33	NormalColon	NormalColon_specific
chr1:201448260-201513961	se_34	NormalColon	NormalColon_specific
chr1:204072208-204105049	se_36	NormalColon	NormalColon_specific
chr1:207803372-207870580	se_37	NormalColon	NormalColon_specific
chr1:225408244-225509958	se_38	NormalColon	NormalColon_specific
chr1:234581756-234643506	se_39	NormalColon	NormalColon_specific
chr1:234699072-234731079	se_40	NormalColon	NormalColon_specific
chr1:234954035-235022415	se_41	NormalColon	NormalColon_specific
chr10:3741477-3787522	se_42	NormalColon	NormalColon_specific
chr10:30418351-30464283	se_43	NormalColon	NormalColon_specific
chr10:69403752-69508435	se_45	NormalColon	NormalColon_specific
chr10:71709932-71774622	se_46	NormalColon	NormalColon_specific
chr10:79047782-79117670	se_48	NormalColon	NormalColon_specific
chr10:79135836-79196337	se_49	NormalColon	NormalColon_specific
chr10:79218490-79300498	se_50	NormalColon	NormalColon_specific
chr10:100996097-101013839	se_53	NormalColon	NormalColon_specific
chr10:102595139-102677662	se_54	NormalColon	NormalColon_specific
chr10:103636268-103697498	se_55	NormalColon	NormalColon_specific
chr10:110202849-110231060	se_56	NormalColon	NormalColon_specific
chr10:110772949-110885019	se_57	NormalColon	NormalColon_specific
chr10:119205528-119317643	se_58	NormalColon	NormalColon_specific
chr10:124670799-124748477	se_59	NormalColon	NormalColon_specific
chr10:125118387-125162891	se_60	NormalColon	NormalColon_specific
chr10:132387747-132430207	se_61	NormalColon	NormalColon_specific
chr11:8687163-8840788	se_62	NormalColon	NormalColon_specific
chr11:10291676-10329490	se_63	NormalColon	NormalColon_specific
chr11:12016605-12254593	se_64	NormalColon	NormalColon_specific
chr11:57276795-57327936	se_65	NormalColon	NormalColon_specific
chr11:58560613-58606419	se_66	NormalColon	NormalColon_specific
chr11:61947559-62026634	se_67	NormalColon	NormalColon_specific
chr11:65843257-65862625	se_71	NormalColon	NormalColon_specific
chr11:68296167-68384768	se_73	NormalColon	NormalColon_specific
chr11:68812123-68870767	se_74	NormalColon	NormalColon_specific
chr11:75300822-75353581	se_75	NormalColon	NormalColon_specific
chr11:114098716-114203203	se_76	NormalColon	NormalColon_specific
chr11:120178688-120232600	se_78	NormalColon	NormalColon_specific
chr11:130143601-130193609	se_79	NormalColon	NormalColon_specific
chr12:4268135-4308655	se_80	NormalColon	NormalColon_specific
chr12:6154937-6242049	se_81	NormalColon	NormalColon_specific
chr12:6273028-6346142	se_82	NormalColon	NormalColon_specific
chr12:6923657-6940999	se_84	NormalColon	NormalColon_specific
chr12:11648069-11887009	se_85	NormalColon	NormalColon_specific
chr12:14768538-14778116	se_87	NormalColon	NormalColon_specific
chr12:45725362-45736383	se_88	NormalColon	NormalColon_specific
chr12:47772576-47830096	se_89	NormalColon	NormalColon_specific
chr12:53037985-53076023	se_90	NormalColon	NormalColon_specific
chr12:57830409-57905442	se_91	NormalColon	NormalColon_specific
chr12:89345402-89391854	se_92	NormalColon	NormalColon_specific
chr12:109443716-109478405	se_94	NormalColon	NormalColon_specific
chr12:111757435-111792706	se_95	NormalColon	NormalColon_specific
chr12:113207616-113273309	se_96	NormalColon	NormalColon_specific
chr12:122040163-122127461	se_99	NormalColon	NormalColon_specific
chr12:122861283-122922074	se_100	NormalColon	NormalColon_specific
chr12:123040950-123152636	se_101	NormalColon	NormalColon_specific
chr13:26941071-27007404	se_103	NormalColon	NormalColon_specific
chr13:41052496-41066635	se_104	NormalColon	NormalColon_specific
chr13:50121239-50131251	se_105	NormalColon	NormalColon_specific
chr14:20679903-20691108	se_107	NormalColon	NormalColon_specific
chr14:22814947-22854009	se_108	NormalColon	NormalColon_specific
chr14:34537340-34558168	se_109	NormalColon	NormalColon_specific
chr14:35331414-35420879	se_110	NormalColon	NormalColon_specific
chr14:55070695-55137934	se_112	NormalColon	NormalColon_specific
chr14:64500170-64511173	se_113	NormalColon	NormalColon_specific
chr14:68877553-68983560	se_115	NormalColon	NormalColon_specific
chr14:73711414-73817375	se_116	NormalColon	NormalColon_specific
chr14:75228681-75315591	se_117	NormalColon	NormalColon_specific
chr14:90380338-90419584	se_119	NormalColon	NormalColon_specific
chr15:31324294-31398898	se_120	NormalColon	NormalColon_specific
chr15:40320963-40368783	se_121	NormalColon	NormalColon_specific
chr15:45631236-45661457	se_122	NormalColon	NormalColon_specific
chr15:63037373-63108861	se_123	NormalColon	NormalColon_specific
chr15:68811934-68822689	se_125	NormalColon	NormalColon_specific
chr15:72221740-72238523	se_126	NormalColon	NormalColon_specific
chr15:89084296-89151700	se_127	NormalColon	NormalColon_specific
chr15:89997681-90127580	se_128	NormalColon	NormalColon_specific
chr15:90143144-90194742	se_129	NormalColon	NormalColon_specific
chr15:96316736-96361855	se_131	NormalColon	NormalColon_specific
chr16:27312718-27349014	se_132	NormalColon	NormalColon_specific
chr16:29593248-29625781	se_133	NormalColon	NormalColon_specific
chr16:30062301-30071038	se_134	NormalColon	NormalColon_specific
chr16:53031209-53101730	se_135	NormalColon	NormalColon_specific
chr16:67428189-67466042	se_136	NormalColon	NormalColon_specific
chr16:70662745-70770556	se_137	NormalColon	NormalColon_specific
chr16:75233233-75268579	se_138	NormalColon	NormalColon_specific
chr16:84790881-84844716	se_139	NormalColon	NormalColon_specific
chr16:85513915-85584443	se_140	NormalColon	NormalColon_specific
chr16:85599469-85622515	se_141	NormalColon	NormalColon_specific
chr16:86447395-86532157	se_142	NormalColon	NormalColon_specific
chr16:87362866-87408719	se_143	NormalColon	NormalColon_specific
chr16:88745087-88793913	se_144	NormalColon	NormalColon_specific
chr16:89473040-89509956	se_145	NormalColon	NormalColon_specific
chr17:1482428-1516709	se_146	NormalColon	NormalColon_specific
chr17:2052952-2104171	se_147	NormalColon	NormalColon_specific
chr17:4096199-4145941	se_149	NormalColon	NormalColon_specific
chr17:4943482-4952158	se_150	NormalColon	NormalColon_specific
chr17:7833031-7851562	se_151	NormalColon	NormalColon_specific
chr17:8126442-8200768	se_152	NormalColon	NormalColon_specific
chr17:17667651-17793698	se_153	NormalColon	NormalColon_specific
chr17:21275096-21290932	se_155	NormalColon	NormalColon_specific
chr17:38866957-38926445	se_156	NormalColon	NormalColon_specific
chr17:40057808-40134847	se_157	NormalColon	NormalColon_specific
chr17:40283166-40357461	se_158	NormalColon	NormalColon_specific
chr17:40432502-40500854	se_159	NormalColon	NormalColon_specific
chr17:41647331-41698297	se_160	NormalColon	NormalColon_specific
chr17:44192505-44230519	se_161	NormalColon	NormalColon_specific
chr17:50851143-50870049	se_162	NormalColon	NormalColon_specific
chr17:50883542-50968977	se_163	NormalColon	NormalColon_specific
chr17:76225697-76273426	se_168	NormalColon	NormalColon_specific
chr18:11937862-12039482	se_175	NormalColon	NormalColon_specific
chr18:48920549-48980898	se_176	NormalColon	NormalColon_specific
chr18:57728009-57820565	se_177	NormalColon	NormalColon_specific
chr18:75200864-75227416	se_178	NormalColon	NormalColon_specific
chr18:77049326-77134816	se_179	NormalColon	NormalColon_specific
chr19:3332328-3471493	se_182	NormalColon	NormalColon_specific
chr19:3666882-3729169	se_183	NormalColon	NormalColon_specific
chr19:4042656-4105845	se_184	NormalColon	NormalColon_specific
chr19:6047328-6111572	se_185	NormalColon	NormalColon_specific
chr19:10711982-10781437	se_186	NormalColon	NormalColon_specific
chr19:12984217-13105635	se_189	NormalColon	NormalColon_specific
chr19:16063808-16125872	se_192	NormalColon	NormalColon_specific
chr19:38243708-38279503	se_193	NormalColon	NormalColon_specific
chr19:38804851-38879104	se_195	NormalColon	NormalColon_specific
chr19:42241636-42287435	se_198	NormalColon	NormalColon_specific
chr19:44740387-44778637	se_199	NormalColon	NormalColon_specific
chr19:45418950-45486434	se_200	NormalColon	NormalColon_specific
chr19:47079548-47126249	se_201	NormalColon	NormalColon_specific
chr2:8675016-8693852	se_202	NormalColon	NormalColon_specific
chr2:20417929-20466486	se_203	NormalColon	NormalColon_specific
chr2:28336949-28438605	se_204	NormalColon	NormalColon_specific
chr2:28583516-28718369	se_205	NormalColon	NormalColon_specific
chr2:42045611-42118775	se_206	NormalColon	NormalColon_specific
chr2:43152712-43277825	se_207	NormalColon	NormalColon_specific
chr2:46954067-47099497	se_208	NormalColon	NormalColon_specific
chr2:54523418-54614024	se_209	NormalColon	NormalColon_specific
chr2:109674332-109702908	se_211	NormalColon	NormalColon_specific
chr2:150464222-150488022	se_212	NormalColon	NormalColon_specific
chr2:173957263-173967841	se_214	NormalColon	NormalColon_specific
chr2:177238725-177276320	se_215	NormalColon	NormalColon_specific
chr2:201114642-201164071	se_216	NormalColon	NormalColon_specific
chr2:218280849-218296112	se_217	NormalColon	NormalColon_specific
chr2:218387535-218408065	se_218	NormalColon	NormalColon_specific
chr2:237660760-237745468	se_220	NormalColon	NormalColon_specific
chr20:10634241-10676787	se_222	NormalColon	NormalColon_specific
chr20:25219936-25279962	se_223	NormalColon	NormalColon_specific
chr20:32448154-32486187	se_226	NormalColon	NormalColon_specific
chr20:45335212-45374277	se_227	NormalColon	NormalColon_specific
chr20:50333802-50484825	se_229	NormalColon	NormalColon_specific
chr20:53577868-53625291	se_230	NormalColon	NormalColon_specific
chr21:46020060-46068489	se_231	NormalColon	NormalColon_specific
chr22:36277314-36475483	se_232	NormalColon	NormalColon_specific
chr22:37010911-37044792	se_233	NormalColon	NormalColon_specific
chr22:38304831-38319600	se_234	NormalColon	NormalColon_specific
chr22:38681517-38736569	se_235	NormalColon	NormalColon_specific
chr22:41366070-41419940	se_236	NormalColon	NormalColon_specific
chr22:41432729-41449466	se_237	NormalColon	NormalColon_specific
chr22:42901634-43029002	se_238	NormalColon	NormalColon_specific
chr22:49929435-49976324	se_240	NormalColon	NormalColon_specific
chr22:50267577-50315080	se_241	NormalColon	NormalColon_specific
chr3:39139780-39183625	se_243	NormalColon	NormalColon_specific
chr3:42012143-42102388	se_244	NormalColon	NormalColon_specific
chr3:49017259-49023489	se_245	NormalColon	NormalColon_specific
chr3:57942766-58086080	se_246	NormalColon	NormalColon_specific
chr3:66376555-66508655	se_247	NormalColon	NormalColon_specific
chr3:70954223-71154689	se_248	NormalColon	NormalColon_specific
chr3:71574170-71588455	se_249	NormalColon	NormalColon_specific
chr3:141311164-141452541	se_250	NormalColon	NormalColon_specific
chr3:150394574-150412966	se_251	NormalColon	NormalColon_specific
chr3:152240923-152333995	se_252	NormalColon	NormalColon_specific
chr3:157157256-157177078	se_253	NormalColon	NormalColon_specific
chr3:177333941-177363183	se_254	NormalColon	NormalColon_specific
chr3:187735808-187752226	se_255	NormalColon	NormalColon_specific
chr4:15000465-15043581	se_256	NormalColon	NormalColon_specific
chr4:38661410-38692749	se_257	NormalColon	NormalColon_specific
chr4:76193634-76219944	se_258	NormalColon	NormalColon_specific
chr4:102819810-102829689	se_259	NormalColon	NormalColon_specific
chr4:140140003-140159698	se_260	NormalColon	NormalColon_specific
chr5:98766525-98797110	se_261	NormalColon	NormalColon_specific
chr5:124648608-124750738	se_262	NormalColon	NormalColon_specific
chr5:132408189-132526894	se_263	NormalColon	NormalColon_specific
chr5:139635038-139679400	se_265	NormalColon	NormalColon_specific
chr5:149377756-149499731	se_266	NormalColon	NormalColon_specific
chr5:149727564-149829481	se_267	NormalColon	NormalColon_specific
chr5:150131546-150187807	se_268	NormalColon	NormalColon_specific
chr5:172620516-172700498	se_269	NormalColon	NormalColon_specific
chr5:172714274-172808509	se_270	NormalColon	NormalColon_specific
chr5:172832938-172932314	se_271	NormalColon	NormalColon_specific
chr5:176530073-176554331	se_272	NormalColon	NormalColon_specific
chr5:179816381-179828194	se_273	NormalColon	NormalColon_specific
chr5:180784315-180833139	se_274	NormalColon	NormalColon_specific
chr6:2951340-2992339	se_275	NormalColon	NormalColon_specific
chr6:6676932-6759334	se_276	NormalColon	NormalColon_specific
chr6:7105919-7202039	se_277	NormalColon	NormalColon_specific
chr6:35013867-35097123	se_278	NormalColon	NormalColon_specific
chr6:35717890-35740586	se_279	NormalColon	NormalColon_specific
chr6:108544238-108623882	se_281	NormalColon	NormalColon_specific
chr6:111550851-111632980	se_282	NormalColon	NormalColon_specific
chr7:1505673-1539850	se_283	NormalColon	NormalColon_specific
chr7:5523736-5534380	se_285	NormalColon	NormalColon_specific
chr7:5549093-5575639	se_286	NormalColon	NormalColon_specific
chr7:104922682-104987477	se_288	NormalColon	NormalColon_specific
chr7:105001278-105027541	se_289	NormalColon	NormalColon_specific
chr7:158763766-158831289	se_291	NormalColon	NormalColon_specific
chr8:11832881-11898404	se_292	NormalColon	NormalColon_specific
chr8:28340662-28416332	se_293	NormalColon	NormalColon_specific
chr8:30382282-30601677	se_294	NormalColon	NormalColon_specific
chr8:38379327-38387698	se_295	NormalColon	NormalColon_specific
chr8:47731295-47744748	se_296	NormalColon	NormalColon_specific
chr8:100942462-100954963	se_297	NormalColon	NormalColon_specific
chr9:2013131-2026456	se_301	NormalColon	NormalColon_specific
chr9:33129129-33172331	se_302	NormalColon	NormalColon_specific
chr9:35904308-35925367	se_303	NormalColon	NormalColon_specific
chr9:70389091-70440444	se_304	NormalColon	NormalColon_specific
chr9:72355498-72367840	se_305	NormalColon	NormalColon_specific
chr9:93183296-93244912	se_306	NormalColon	NormalColon_specific
chr9:121261074-121375740	se_307	NormalColon	NormalColon_specific
chr9:121689877-121765158	se_308	NormalColon	NormalColon_specific
chr9:127509849-127589543	se_309	NormalColon	NormalColon_specific
chr9:127951797-127992190	se_310	NormalColon	NormalColon_specific
chr9:129136956-129148735	se_311	NormalColon	NormalColon_specific
chr9:129163290-129184767	se_312	NormalColon	NormalColon_specific
chr9:133103111-133149985	se_314	NormalColon	NormalColon_specific
chrX:40083414-40110969	se_315	NormalColon	NormalColon_specific
chrX:107699536-107778148	se_316	NormalColon	NormalColon_specific
chr1:15824317-15851181	se_3	HCT116/NormalColon	common
chr1:15830345-15853091	se_9	HCT116/NormalColon	common
chr1:23523093-23581902	se_14	HCT116/NormalColon	common
chr1:23523787-23578000	se_5	HCT116/NormalColon	common
chr1:27487598-27604981	se_16	HCT116/NormalColon	common
chr1:27492143-27577019	se_8	HCT116/NormalColon	common
chr1:32678437-32773855	se_19	HCT116/NormalColon	common
chr1:32706870-32774605	se_10	HCT116/NormalColon	common
chr1:36349428-36401782	se_21	HCT116/NormalColon	common
chr1:36365947-36402837	se_11	HCT116/NormalColon	common
chr1:154992859-155027360	se_21	HCT116/NormalColon	common
chr1:154998476-155018710	se_28	HCT116/NormalColon	common
chr1:156076965-156147955	se_23	HCT116/NormalColon	common
chr1:156090970-156144774	se_30	HCT116/NormalColon	common
chr1:156744653-156753445	se_24	HCT116/NormalColon	common
chr1:156744921-156753445	se_32	HCT116/NormalColon	common
chr1:202005422-202119074	se_26	HCT116/NormalColon	common
chr1:202005786-202119408	se_35	HCT116/NormalColon	common
chr10:43338212-43422958	se_32	HCT116/NormalColon	common
chr10:43394573-43422564	se_44	HCT116/NormalColon	common
chr10:72241797-72279099	se_47	HCT116/NormalColon	common
chr10:72241941-72365165	se_34	HCT116/NormalColon	common
chr10:80185215-80209068	se_51	HCT116/NormalColon	common
chr10:80186742-80222539	se_36	HCT116/NormalColon	common
chr10:93376087-93483644	se_52	HCT116/NormalColon	common
chr10:93410100-93483601	se_38	HCT116/NormalColon	common
chr11:62529648-62577696	se_68	HCT116/NormalColon	common
chr11:62537732-62575469	se_50	HCT116/NormalColon	common
chr11:64225024-64248547	se_69	HCT116/NormalColon	common
chr11:64236906-64248678	se_51	HCT116/NormalColon	common
chr11:65415455-65430343	se_53	HCT116/NormalColon	common
chr11:65415740-65511300	se_70	HCT116/NormalColon	common
chr11:65453586-65511595	se_54	HCT116/NormalColon	common
chr11:67343832-67375575	se_72	HCT116/NormalColon	common
chr11:67345187-67382195	se_56	HCT116/NormalColon	common
chr11:118906508-118940441	se_59	HCT116/NormalColon	common
chr11:118906705-118934368	se_77	HCT116/NormalColon	common
chr12:6530197-6558221	se_62	HCT116/NormalColon	common
chr12:6531496-6558658	se_83	HCT116/NormalColon	common
chr12:12703751-12759474	se_86	HCT116/NormalColon	common
chr12:12704323-12727488	se_64	HCT116/NormalColon	common
chr12:108768108-108859010	se_93	HCT116/NormalColon	common
chr12:108801785-108859874	se_82	HCT116/NormalColon	common
chr12:120210822-120268324	se_97	HCT116/NormalColon	common
chr12:120221452-120286771	se_84	HCT116/NormalColon	common
chr12:121782140-121804299	se_85	HCT116/NormalColon	common
chr12:121791230-121807400	se_98	HCT116/NormalColon	common
chr12:124904011-124941956	se_102	HCT116/NormalColon	common
chr12:124904331-124943545	se_86	HCT116/NormalColon	common
chr13:97220205-97345398	se_106	HCT116/NormalColon	common
chr13:97250819-97283487	se_87	HCT116/NormalColon	common
chr14:49945226-50069926	se_111	HCT116/NormalColon	common
chr14:49994786-50017498	se_90	HCT116/NormalColon	common
chr14:68762462-68820436	se_114	HCT116/NormalColon	common
chr14:68768430-68824979	se_91	HCT116/NormalColon	common
chr14:76898289-77073104	se_92	HCT116/NormalColon	common
chr14:77000504-77053306	se_118	HCT116/NormalColon	common
chr15:67042183-67151677	se_124	HCT116/NormalColon	common
chr15:67062791-67176853	se_96	HCT116/NormalColon	common
chr15:92797063-92857148	se_130	HCT116/NormalColon	common
chr15:92797071-92845241	se_98	HCT116/NormalColon	common
chr17:2381222-2408844	se_109	HCT116/NormalColon	common
chr17:2383232-2422246	se_148	HCT116/NormalColon	common
chr17:17809383-17850844	se_154	HCT116/NormalColon	common
chr17:17811315-17860549	se_113	HCT116/NormalColon	common
chr17:57831933-57957038	se_164	HCT116/NormalColon	common
chr17:57847810-57968344	se_118	HCT116/NormalColon	common
chr17:59804286-59859420	se_165	HCT116/NormalColon	common
chr17:59824581-59856487	se_121	HCT116/NormalColon	common
chr17:73267766-73317510	se_125	HCT116/NormalColon	common
chr17:73277361-73313528	se_166	HCT116/NormalColon	common
chr17:75848710-75879712	se_167	HCT116/NormalColon	common
chr17:75869194-75890396	se_130	HCT116/NormalColon	common
chr17:77246778-77334123	se_131	HCT116/NormalColon	common
chr17:77279554-77495566	se_169	HCT116/NormalColon	common
chr17:81315984-81442330	se_170	HCT116/NormalColon	common
chr17:81364348-81402847	se_134	HCT116/NormalColon	common
chr17:81507468-81520867	se_135	HCT116/NormalColon	common
chr17:81507973-81520549	se_171	HCT116/NormalColon	common
chr17:81857354-81874465	se_136	HCT116/NormalColon	common
chr17:81858333-81873187	se_172	HCT116/NormalColon	common
chr18:3445076-3463372	se_138	HCT116/NormalColon	common
chr18:3445666-3471408	se_173	HCT116/NormalColon	common
chr18:3583822-3627652	se_174	HCT116/NormalColon	common
chr18:3585102-3671762	se_139	HCT116/NormalColon	common
chr19:1238100-1267591	se_180	HCT116/NormalColon	common
chr19:1240459-1272659	se_141	HCT116/NormalColon	common
chr19:2027548-2096670	se_181	HCT116/NormalColon	common
chr19:2028143-2070382	se_143	HCT116/NormalColon	common
chr19:11061277-11097181	se_187	HCT116/NormalColon	common
chr19:11083340-11101249	se_145	HCT116/NormalColon	common
chr19:12757474-12797428	se_188	HCT116/NormalColon	common
chr19:12765645-12797169	se_146	HCT116/NormalColon	common
chr19:13140023-13186303	se_147	HCT116/NormalColon	common
chr19:13140070-13208628	se_190	HCT116/NormalColon	common
chr19:13832294-13862589	se_191	HCT116/NormalColon	common
chr19:13832898-13856814	se_148	HCT116/NormalColon	common
chr19:38634503-38737012	se_194	HCT116/NormalColon	common
chr19:38634701-38742695	se_150	HCT116/NormalColon	common
chr19:39396829-39432085	se_196	HCT116/NormalColon	common
chr19:39396906-39414538	se_151	HCT116/NormalColon	common
chr19:40713641-40721087	se_153	HCT116/NormalColon	common
chr19:40713780-40723018	se_197	HCT116/NormalColon	common
chr2:70067898-70109695	se_210	HCT116/NormalColon	common
chr2:70070146-70090710	se_158	HCT116/NormalColon	common
chr2:156319408-156345624	se_213	HCT116/NormalColon	common
chr2:156329332-156345626	se_161	HCT116/NormalColon	common
chr2:231600647-231713167	se_219	HCT116/NormalColon	common
chr2:231601393-231718343	se_170	HCT116/NormalColon	common
chr2:239198807-239370954	se_221	HCT116/NormalColon	common
chr2:239243942-239330683	se_171	HCT116/NormalColon	common
chr20:31543965-31575252	se_173	HCT116/NormalColon	common
chr20:31559899-31613323	se_224	HCT116/NormalColon	common
chr20:31589702-31612984	se_174	HCT116/NormalColon	common
chr20:31661132-31741121	se_175	HCT116/NormalColon	common
chr20:31661316-31724523	se_225	HCT116/NormalColon	common
chr20:47303152-47385409	se_228	HCT116/NormalColon	common
chr20:47313659-47338319	se_178	HCT116/NormalColon	common
chr22:46040282-46108387	se_239	HCT116/NormalColon	common
chr22:46064632-46089692	se_187	HCT116/NormalColon	common
chr3:4975692-4997356	se_242	HCT116/NormalColon	common
chr3:4976302-5027903	se_188	HCT116/NormalColon	common
chr5:134491837-134528592	se_208	HCT116/NormalColon	common
chr5:134502109-134580553	se_264	HCT116/NormalColon	common
chr6:73513026-73524845	se_216	HCT116/NormalColon	common
chr6:73514857-73524709	se_280	HCT116/NormalColon	common
chr7:5348617-5431256	se_284	HCT116/NormalColon	common
chr7:5394238-5452742	se_225	HCT116/NormalColon	common
chr7:27094959-27211622	se_287	HCT116/NormalColon	common
chr7:27160014-27175519	se_227	HCT116/NormalColon	common
chr7:130871793-130928601	se_232	HCT116/NormalColon	common
chr7:130884048-130957047	se_290	HCT116/NormalColon	common
chr8:102782420-102811956	se_298	HCT116/NormalColon	common
chr8:102785273-102815748	se_237	HCT116/NormalColon	common
chr8:125357578-125467249	se_241	HCT116/NormalColon	common
chr8:125409635-125447989	se_299	HCT116/NormalColon	common
chr8:143928620-143983541	se_300	HCT116/NormalColon	common
chr8:143930570-143955463	se_246	HCT116/NormalColon	common
chr9:129381019-129510357	se_251	HCT116/NormalColon	common
chr9:129451028-129501856	se_313	HCT116/NormalColon	common
