# Supplementary material for: Integrative Mapping of SNHG1 RNA–Chromatin Contacts onto the Cancer-Specific Super-Enhancer Landscape in HCT116 Colorectal Cancer Cells
Source: Int J Mol Sci. 2026 Apr 19;27(8):3642. doi: 10.3390/ijms27083642 (PMC13115861; doi:10.3390/ijms27083642)
Supplement: Supplementary file 1 [file ijms-27-03642-s001.zip › Table_S4.csv]

SE_class	N	H3K27ac_overlap	H3K4me1_overlap	H3K27ac_peaks_per_SE
Ψ-SE	21	21	21	9.0
Ω-SE	163	162	162	7.6
