# Supplementary material for: Integrative Mapping of SNHG1 RNA–Chromatin Contacts onto the Cancer-Specific Super-Enhancer Landscape in HCT116 Colorectal Cancer Cells
Source: Int J Mol Sci. 2026 Apr 19;27(8):3642. doi: 10.3390/ijms27083642 (PMC13115861; doi:10.3390/ijms27083642)
Supplement: Supplementary file 1 [file ijms-27-03642-s001.zip › Table_S5.xlsx]

## Sheet: Table S5
Ψ-SE	Chr	HiMoRNA Mark	Gene	TPM HCT116	TPM Normal	DESeq2 log₂FC	DESeq2 padj	TCGA log₂FC	TCGA p-value	SNHG1 ρ	SNHG1 corr p	Triple
se_1	chr1	H3K4me3 (–)	PARK7	394.81	6.88	0.44	8.9e-02	0.518	2.99e-09	0.2026	8.92e-06
se_1	chr1	H3K4me3 (–)	ERRFI1	216.97	6.36	2.14	5.6e-27	0.122	3.29e-01	0.1443	1.65e-03
se_1	chr1	H3K4me3 (–)	SLC45A1	5.75	0.17	4.35	3.1e-07	-0.272	9.53e-03	-0.2111	3.62e-06
se_110	chr17	H3K4me1 (+)	ZSWIM7	22.54	1.26	-0.31	2.8e-01	-0.159	1.88e-03	0.0119	7.97e-01
se_110	chr17	H3K4me1 (+)	ADORA2B	33.91	4.13	-0.62	8.8e-04	-0.259	6.10e-02	-0.0262	5.70e-01
se_110	chr17	H3K4me1 (+)	TTC19	36.29	5.86	-0.63	1.1e-03	-0.06	3.04e-01	0.0935	4.22e-02
se_12	chr1	H3K4me1 (+), H3K4me3 (+)	SLC2A1	96.38	6.12	-0.02	9.5e-01	1.643	2.98e-26	0.0149	7.47e-01
se_12	chr1	H3K4me1 (+), H3K4me3 (+)	ZNF691	7.51	0.71	0.07	8.7e-01	0.386	1.35e-06	0.2218	1.11e-06
se_12	chr1	H3K4me1 (+), H3K4me3 (+)	AL512353.1	1.57	0			0.137	2.78e-05	0.1556	6.85e-04
se_13	chr1	H3K4me3 (+)	CDC20	322.62	0.26	1.76	2.8e-04	1.349	2.03e-15	0.2226	1.01e-06	✓
se_13	chr1	H3K4me3 (+)	EBNA1BP2	156.7	2.31	0.88	2.2e-03	0.964	3.40e-19	0.3223	6.84e-13	✓
se_13	chr1	H3K4me3 (+)	ELOVL1	82.47	6.78	-0.83	2.5e-09	-0.059	2.25e-01	-0.1199	9.06e-03
se_13	chr1	H3K4me3 (+)	MED8	22.73	2.59	-0.39	1.0e-01	0.315	3.51e-09	0.1186	9.86e-03
se_13	chr1	H3K4me3 (+)	AL139289.1	3.03	0.05			0.427	1.19e-06	0.215	2.36e-06
se_13	chr1	H3K4me3 (+)	SZT2	5.63	3.47	-1.22	1.1e-06	-0.112	7.75e-02	0.0652	1.57e-01
se_13	chr1	H3K4me3 (+)	HYI	10.26	8.13	-1.08	3.1e-04	0	1.00e+00
se_13	chr1	H3K4me3 (+)	TMEM125	3.65	3.76	-3.74	3.4e-31	-0.288	5.06e-03	-0.137	2.83e-03
se_13	chr1	H3K4me3 (+)	C1orf210	3.31	5.31	-3.82	1.3e-36	-1.419	1.46e-21	-0.1237	7.05e-03
se_137	chr17	H3K4me3 (–)	SLC16A3	239.89	3.4	0.61	5.8e-02	0.384	4.67e-04	-0.1335	3.62e-03
se_137	chr17	H3K4me3 (–)	CCDC57	94.55	1.61	0.14	5.8e-01	0.911	3.86e-25	0.2665	3.93e-09
se_137	chr17	H3K4me3 (–)	CSNK1D	98.81	6.12	-0.46	3.0e-02	0.089	1.58e-02	0.0013	9.78e-01
se_137	chr17	H3K4me3 (–)	AC132872.1	1.69	0.17			0.495	1.25e-06	0.2967	4.58e-11
se_137	chr17	H3K4me3 (–)	SECTM1	4.7	7.78	-1.43	1.1e-05	-2.988	1.44e-24	-0.0978	3.34e-02
se_140	chr18	H3K36me3 (+)	SOCS6	23.64	3.17	0.86	1.5e-04	-0.768	6.79e-25	0.0398	3.88e-01
se_157	chr2	H3K4me1 (+)	SERTAD2	25.89	1.26	0.77	3.2e-04	-0.233	1.27e-04	0.1144	1.28e-02
se_168	chr2	H3K4me1 (–)	–	–	–
se_177	chr20	H3K4me1 (+)	TOP1	167.84	2.44	1.14	3.2e-22	0.531	1.47e-14	0.2331	2.93e-07	✓
se_184	chr22	H3K4me1 (+)	MTFP1	34.4	1.49	-0.77	7.0e-02	0.612	1.92e-12	0.0348	4.50e-01
se_184	chr22	H3K4me1 (+)	SF3A1	90.83	6.2	0.39	2.1e-02	0.047	3.58e-01	-0.0217	6.38e-01
se_184	chr22	H3K4me1 (+)	SEC14L2	9.99	0.27	-1.08	1.4e-03	1.417	2.64e-19	-0.1048	2.26e-02
se_184	chr22	H3K4me1 (+)	SEC14L4	6.42	0	3.62	4.2e-05	0.428	1.85e-31	0.0023	9.60e-01	✓
se_184	chr22	H3K4me1 (+)	RNF215	8.74	0.67	-0.29	5.1e-01	0.561	8.25e-15	0.0167	7.18e-01
se_184	chr22	H3K4me1 (+)	TBC1D10A	9.48	2.46	-1.26	3.3e-09	-0.417	5.30e-14	-0.1735	1.50e-04
se_184	chr22	H3K4me1 (+)	CCDC157	1.72	0.23	-0.41	5.1e-01	0.316	1.13e-23	0.1654	3.03e-04
se_202	chr4	H3K4me1 (+)	ANXA3	243.64	3.19	0.62	8.3e-02	1.67	2.89e-24	0.0822	7.39e-02
se_220	chr6	H3K4me1 (–)	–	–	–
se_222	chr6	H3K4me3 (–)	SYTL3	34.02	0.3	6.06	2.3e-75	-0.315	2.95e-06	-0.0577	2.10e-01
se_222	chr6	H3K4me3 (–)	DYNLT1	196.01	6.97	0.15	4.9e-01	0.232	1.54e-03	0.1256	6.25e-03
se_222	chr6	H3K4me3 (–)	TMEM181	21.98	2.78	-0.31	5.6e-02	-0.036	5.07e-01	0.1697	2.10e-04
se_236	chr8	H3K27me3 (+)	PDP1	319.36	1.01	5.34	4.9e-144	1.153	5.26e-23	0.2044	7.43e-06	✓
se_236	chr8	H3K27me3 (+)	TMEM67	14.81	0.6	1.99	7.3e-10	0.82	2.02e-28	0.3131	3.25e-12	✓
se_236	chr8	H3K27me3 (+)	RBM12B	20.62	1.25	1.59	9.7e-10	0.581	7.76e-15	0.2814	4.65e-10	✓
se_236	chr8	H3K27me3 (+)	AC010834.2	2.24	0			0.088	4.29e-04	0.1231	7.34e-03
se_240	chr8	H3K4me1 (+)	–	–	–
se_35	chr10	H3K4me1 (+)	CHCHD1	57.1	2	-0.14	5.8e-01	0.286	1.06e-05	0.2817	4.43e-10
se_35	chr10	H3K4me1 (+)	PLAU	15.52	0.16	2.33	1.3e-03	2.095	3.89e-29	-0.0595	1.96e-01
se_35	chr10	H3K4me1 (+)	VCL	34.7	7.1	-0.46	1.8e-02	-0.481	2.41e-03	-0.048	2.98e-01
se_35	chr10	H3K4me1 (+)	CAMK2G	23.64	5.69	-0.64	4.6e-03	-0.469	5.50e-05	0.1843	5.53e-05
se_35	chr10	H3K4me1 (+)	NDST2	7.42	1.8	-1.28	5.5e-10	0.121	1.36e-15	0.0903	4.96e-02
se_35	chr10	H3K4me1 (+)	ZSWIM8	25.45	7.88	-1.51	3.8e-08	-0.299	9.59e-06	-0.0789	8.65e-02
se_41	chr10	H3K4me1 (+), H3K4me3 (+)	SCD	425.67	1.3	-0.79	3.0e-03	2.791	1.22e-18	0.1771	1.08e-04
se_41	chr10	H3K4me1 (+), H3K4me3 (+)	OLMALINC	22.77	0.22	-0.77	3.2e-02	0.531	4.33e-13	0.1871	4.24e-05
se_41	chr10	H3K4me1 (+), H3K4me3 (+)	BLOC1S2	37.77	1.13	1.52	2.7e-06	0.357	3.64e-08	0.2129	3.00e-06	✓
se_41	chr10	H3K4me1 (+), H3K4me3 (+)	CWF19L1	31.01	0.91	1.1	5.9e-07	0.674	8.80e-18	0.4646	1.05e-26	✓
se_6	chr1	H3K4me1 (+)	NUDC	238	2.53	0.93	4.3e-06	0.715	2.22e-20	0.1784	9.60e-05	✓
se_6	chr1	H3K4me1 (+)	SFN	172.4	11.74	-0.64	4.8e-02	-0.585	1.01e-06	-0.0627	1.73e-01
se_6	chr1	H3K4me1 (+)	GPN2	16.03	1.09	-0.04	8.5e-01	0.019	5.80e-01	0.0849	6.49e-02
se_6	chr1	H3K4me1 (+)	GPATCH3	11.58	0.72	0.27	4.2e-01	-0.184	6.12e-07	0.0652	1.57e-01
se_6	chr1	H3K4me1 (+)	ZDHHC18	17.31	2.33	-0.26	1.5e-01	-0.235	5.50e-08	0.0195	6.72e-01
se_6	chr1	H3K4me1 (+)	KDF1	15.88	2.21	-0.63	3.9e-03	0.016	8.52e-01	-0.0129	7.79e-01
se_6	chr1	H3K4me1 (+)	PIGV	8.31	1.88	-0.63	8.0e-03	-0.084	8.91e-02	0.0739	1.08e-01
se_69	chr12	H3K4me3 (–)	KRT7	71.34	0.09	0.69	2.4e-01	1.432	2.27e-31	-0.1872	4.18e-05
se_69	chr12	H3K4me3 (–)	ATG101	37.06	3.53	-0.36	8.6e-02	0.641	4.61e-23	-0.0873	5.77e-02
se_69	chr12	H3K4me3 (–)	KRT80	3.48	0.01	-1.36	7.5e-05	4.387	2.71e-179	-0.0005	9.91e-01
se_75	chr12	H3K27ac (+), H3K4me1 (+)	RPL10P13	4.2	0			0.761	6.48e-22	0.0819	7.51e-02
se_75	chr12	H3K27ac (+), H3K4me1 (+)	AC078820.2	1.53	0			0.143	1.29e-15	0.1666	2.73e-04
se_81	chr12	H3K4me1 (+)	TXNRD1	170.76	8.6	1.27	8.2e-08	0.219	5.94e-05	0.2322	3.27e-07	✓
se_81	chr12	H3K4me1 (+)	RPL18AP3	33.97	1.88	2.31	1.8e-04	0.716	1.13e-07	0.1154	1.20e-02	✓
se_81	chr12	H3K4me1 (+)	AC089983.1	1.51	0			0.144	5.31e-09	0.0181	6.95e-01
