# Supplementary material for: Integrative Mapping of SNHG1 RNA–Chromatin Contacts onto the Cancer-Specific Super-Enhancer Landscape in HCT116 Colorectal Cancer Cells
Source: Int J Mol Sci. 2026 Apr 19;27(8):3642. doi: 10.3390/ijms27083642 (PMC13115861; doi:10.3390/ijms27083642)
Supplement: Supplementary file 1 [file ijms-27-03642-s001.zip › Table_S6.xlsx]

## Sheet: Лист1
Supplementary Table S6. MACS2 peaks on SNHG1 RNA–chromatin contact data
Сhromosome	Start	End
chr1	87656	88290
chr1	815891	817581
chr1	831583	832608
chr1	1021382	1022582
chr1	1060264	1061027
chr1	1063753	1064376
chr1	1106916	1110391
chr1	1144566	1145159
chr1	1198379	1198965
chr1	1206770	1207665
chr1	1226541	1227125
chr1	1270045	1271866
chr1	1370075	1371136
chr1	1594639	1597621
chr1	2266924	2268384
chr1	2345810	2346442
chr1	2671487	2672937
chr1	3178433	3179653
chr1	3230731	3232443
chr1	3355964	3357137
chr1	3506862	3507754
chr1	3685762	3687074
chr1	3834410	3835207
chr1	3925790	3926792
chr1	4081045	4082301
chr1	4088075	4088827
chr1	4114648	4115382
chr1	4126871	4128452
chr1	4130063	4130711
chr1	4158283	4159511
chr1	4267449	4268988
chr1	4632060	4633735
chr1	4769403	4771510
chr1	5240328	5241389
chr1	5368222	5368931
chr1	5381299	5383016
chr1	5465227	5466808
chr1	5469264	5470345
chr1	5703980	5704797
chr1	5795660	5796944
chr1	5848365	5849114
chr1	5889620	5890121
chr1	5910808	5912018
chr1	5966670	5968478
chr1	5969551	5970288
chr1	6002037	6002910
chr1	6063615	6064705
chr1	6314115	6315252
chr1	6750481	6751045
chr1	6985174	6986395
chr1	7063619	7064224
chr1	7082424	7083978
chr1	7096727	7097330
chr1	7239311	7240568
chr1	7279249	7280473
chr1	7315735	7316656
chr1	7361366	7363135
chr1	7495066	7497318
chr1	7622600	7623921
chr1	7656063	7656909
chr1	7764984	7766044
chr1	7796302	7797302
chr1	7900988	7901877
chr1	8036630	8037130
chr1	8134076	8136093
chr1	8460867	8461845
chr1	8496316	8497488
chr1	8886923	8887383
chr1	9080697	9081258
chr1	9238209	9239133
chr1	9259941	9261489
chr1	9293767	9295101
chr1	9349928	9350551
chr1	9551118	9551830
chr1	9680495	9681716
chr1	9717314	9718120
chr1	9730541	9731522
chr1	9762641	9764778
chr1	10038621	10039929
chr1	10297276	10298340
chr1	10472984	10473470
chr1	10773832	10774651
chr1	10888985	10890213
chr1	10949133	10950101
chr1	10986795	10987866
chr1	11026666	11027780
chr1	11273554	11274499
chr1	11355075	11355471
chr1	11583129	11584141
chr1	11906777	11908376
chr1	12089223	12090081
chr1	12151673	12152926
chr1	12188710	12189652
chr1	12192031	12192856
chr1	12264797	12265599
chr1	12376743	12377823
chr1	12441511	12442659
chr1	12471330	12472871
chr1	12582357	12583138
chr1	12588553	12589598
chr1	12614594	12616342
chr1	12624335	12625084
chr1	13862236	13863883
chr1	14050462	14051192
chr1	14055178	14057181
chr1	14066606	14068074
chr1	14234288	14236246
chr1	14244481	14245149
chr1	14357763	14358883
chr1	14497528	14498770
chr1	14520613	14521111
chr1	14554609	14556227
chr1	14741713	14742821
chr1	14901191	14902435
chr1	14946648	14947685
chr1	15047993	15049055
chr1	15172887	15173995
chr1	15225309	15225965
chr1	15394204	15394942
chr1	15399953	15401263
chr1	15417930	15419708
chr1	15622789	15625383
chr1	15764596	15765754
chr1	16008873	16009938
chr1	16103978	16105293
chr1	16201945	16203186
chr1	16374743	16375736
chr1	16448921	16450033
chr1	16468902	16469520
chr1	16607407	16608051
chr1	16614198	16615054
chr1	17087115	17088210
chr1	17107576	17109323
chr1	17155025	17156112
chr1	17199149	17200430
chr1	17214225	17216756
chr1	17238983	17239813
chr1	17295151	17295929
chr1	17439880	17440800
chr1	17565834	17566459
chr1	17636974	17638085
chr1	17717545	17718343
chr1	17825185	17825848
chr1	17847923	17848878
chr1	17853558	17854808
chr1	18112428	18113712
chr1	18145065	18146178
chr1	18260101	18260960
chr1	18406763	18408164
chr1	18413637	18414631
chr1	18513678	18515642
chr1	18630506	18631561
chr1	18637623	18638413
chr1	18813738	18814258
chr1	18880763	18881532
chr1	19019170	19019639
chr1	19238796	19239768
chr1	19387560	19388772
chr1	19415012	19416023
chr1	19417319	19418310
chr1	19450811	19451491
chr1	19569734	19570852
chr1	19771872	19772763
chr1	19968294	19970128
chr1	20001041	20002429
chr1	20004490	20005548
chr1	20100915	20102540
chr1	20146252	20147007
chr1	20156068	20156607
chr1	20191493	20192805
chr1	20211252	20212152
chr1	20285156	20286329
chr1	20365039	20366384
chr1	20560766	20561411
chr1	20627388	20628307
chr1	20653465	20654441
chr1	20927102	20927973
chr1	21017974	21019433
chr1	21057824	21058753
chr1	21148297	21149991
chr1	21285931	21286804
chr1	21292255	21292862
chr1	21294956	21295883
chr1	21313233	21315212
chr1	21393774	21394737
chr1	21611026	21612770
chr1	21740125	21742253
chr1	21920169	21921130
chr1	21953695	21954706
chr1	22262020	22263156
chr1	22543314	22544163
chr1	22559386	22560597
chr1	22706685	22708639
chr1	22759650	22761395
chr1	22811083	22811816
chr1	22864949	22866315
chr1	22923016	22924262
chr1	23134727	23135452
chr1	23281694	23283430
chr1	23382216	23383040
chr1	23444060	23445657
chr1	23566301	23567009
chr1	23654299	23655283
chr1	23692694	23693362
chr1	24284475	24286087
chr1	24352047	24352750
chr1	24360407	24361671
chr1	24588401	24589780
chr1	24618211	24619244
chr1	24924907	24925841
chr1	24955767	24956736
chr1	25004766	25006165
chr1	25091026	25092450
chr1	25153324	25154380
chr1	25190886	25192091
chr1	25239238	25239632
chr1	25301991	25302865
chr1	25389571	25390799
chr1	25501650	25502982
chr1	25641813	25642886
chr1	25784743	25786142
chr1	25838570	25839793
chr1	25879508	25880545
chr1	25911791	25912955
chr1	25971132	25971840
chr1	26044153	26044538
chr1	26081712	26083668
chr1	26093770	26094887
chr1	26184042	26185101
chr1	26280047	26281814
chr1	26320528	26321625
chr1	26507013	26507844
chr1	26531117	26532506
chr1	26533371	26534273
chr1	26863024	26864286
chr1	26983148	26984100
chr1	27003409	27005624
chr1	27114922	27116286
chr1	27193208	27194881
chr1	27304734	27306582
chr1	27391381	27392264
chr1	27402944	27403906
chr1	27519001	27519966
chr1	27556420	27557273
chr1	27605033	27606806
chr1	27640719	27641451
chr1	27698998	27700406
chr1	27750418	27751384
chr1	28042795	28043454
chr1	28163428	28164530
chr1	28190957	28191801
chr1	28350217	28351486
chr1	28356293	28356985
chr1	28456052	28457491
chr1	28458838	28459658
chr1	28537162	28538327
chr1	28800485	28802435
chr1	29096625	29097692
chr1	29321928	29323742
chr1	29405943	29407002
chr1	29423992	29426079
chr1	29503199	29504000
chr1	29506479	29507980
chr1	29538461	29539320
chr1	29540892	29541740
chr1	29653096	29653674
chr1	29743787	29745903
chr1	29864569	29865730
chr1	29917749	29918159
chr1	30044338	30045346
chr1	30094886	30096002
chr1	30190945	30191745
chr1	30267290	30268269
chr1	30274756	30275738
chr1	30335113	30336530
chr1	30471893	30473343
chr1	30526657	30527812
chr1	30542533	30543596
chr1	30588796	30589521
chr1	30853577	30855722
chr1	30897789	30899827
chr1	31015470	31016480
chr1	31726669	31727338
chr1	31963911	31965196
chr1	32072990	32073582
chr1	32088300	32089805
chr1	32313253	32313789
chr1	32421651	32422817
chr1	32477058	32477604
chr1	32548472	32551022
chr1	32664881	32665362
chr1	32675797	32677104
chr1	32894927	32895646
chr1	33011240	33012707
chr1	33023006	33024028
chr1	33058759	33059229
chr1	33074329	33075266
chr1	33252908	33253714
chr1	33268612	33269223
chr1	33388609	33389631
chr1	33413810	33415030
chr1	33515095	33516803
chr1	33545583	33546257
chr1	33929423	33930973
chr1	34090046	34090918
chr1	34131369	34132032
chr1	34205740	34206752
chr1	34488336	34489240
chr1	34754882	34755582
chr1	34762437	34763244
chr1	34863796	34865317
chr1	34986482	34987725
chr1	35173453	35174837
chr1	35490497	35491200
chr1	35688152	35689119
chr1	35727142	35727803
chr1	36104259	36105722
chr1	36157611	36158230
chr1	36188016	36189326
chr1	36386618	36388092
chr1	36418796	36420100
chr1	36467700	36468502
chr1	36475734	36476704
chr1	36486591	36488306
chr1	36613469	36615162
chr1	36698943	36699945
chr1	36718643	36720005
chr1	36761785	36762941
chr1	36877195	36878603
chr1	37045640	37046976
chr1	37091625	37092698
chr1	37105113	37105870
chr1	37112113	37112975
chr1	37395554	37396935
chr1	37444552	37444962
chr1	37477302	37478234
chr1	37486640	37487808
chr1	37887662	37888372
chr1	37899943	37902019
chr1	37912452	37913868
chr1	38050216	38051764
chr1	38185690	38186642
chr1	38290600	38291655
chr1	38329201	38329818
chr1	38331402	38332515
chr1	38348686	38349598
chr1	38379520	38380195
chr1	38621472	38624213
chr1	38694441	38695559
chr1	38771756	38772714
chr1	39194469	39195791
chr1	39291285	39292883
chr1	39339150	39340323
chr1	39442387	39443355
chr1	39559011	39559876
chr1	39611156	39611963
chr1	39636960	39638322
chr1	39694660	39695894
chr1	40340856	40341736
chr1	40412850	40414441
chr1	40600643	40602062
chr1	40625184	40626345
chr1	40650348	40651493
chr1	40790642	40791718
chr1	40808999	40810252
chr1	40861993	40863325
chr1	41006030	41006994
chr1	41014148	41015901
chr1	41063909	41064691
chr1	41119368	41120467
chr1	41315058	41315938
chr1	41384286	41386500
chr1	41405947	41406716
chr1	41464313	41465659
chr1	41504675	41506673
chr1	41582376	41583599
chr1	41666582	41667436
chr1	41823158	41824263
chr1	41837007	41838175
chr1	41881303	41882114
chr1	41890544	41893638
chr1	42000653	42001745
chr1	42015045	42016785
chr1	42133368	42134613
chr1	42187916	42188345
chr1	42193642	42194739
chr1	42260413	42261281
chr1	42418151	42418764
chr1	42665479	42666483
chr1	42730430	42731328
chr1	42880120	42881700
chr1	42924250	42926246
chr1	42961335	42962024
chr1	43259939	43261018
chr1	43279803	43281280
chr1	43359899	43360671
chr1	43497214	43497742
chr1	43538184	43538812
chr1	43569635	43570305
chr1	43592845	43593547
chr1	43599020	43599983
chr1	43683624	43684610
chr1	43831665	43832973
chr1	43854901	43856405
chr1	43858162	43859823
chr1	43956242	43958064
chr1	44231310	44232040
chr1	44243312	44244864
chr1	44284137	44285147
chr1	44305259	44306469
chr1	44311494	44312771
chr1	44347626	44348374
chr1	44809393	44813018
chr1	44855203	44857087
chr1	45110029	45110932
chr1	45221645	45222699
chr1	45252793	45254086
chr1	45317157	45318136
chr1	45345916	45346945
chr1	45748910	45751381
chr1	45816462	45817589
chr1	45923319	45924295
chr1	45969762	45971487
chr1	46040613	46041588
chr1	46049203	46050092
chr1	46169990	46171188
chr1	46172178	46174071
chr1	46344467	46345919
chr1	46469782	46471015
chr1	46493603	46495709
chr1	46510358	46511054
chr1	46531572	46532228
chr1	46541409	46543183
chr1	46706182	46707974
chr1	47008852	47010151
chr1	47172712	47173921
chr1	47382122	47383457
chr1	47387893	47389004
chr1	47432239	47433773
chr1	47451733	47452374
chr1	47575140	47577100
chr1	47685147	47685903
chr1	47721189	47721794
chr1	47791595	47792926
chr1	47824614	47825114
chr1	47866054	47867108
chr1	47950055	47950866
chr1	48054340	48055226
chr1	48082296	48083493
chr1	48086076	48086656
chr1	48212176	48213016
chr1	48215165	48215682
chr1	48216317	48217651
chr1	48234608	48235416
chr1	48513514	48515030
chr1	48550432	48551513
chr1	48731588	48733173
chr1	48767107	48768289
chr1	48824038	48824633
chr1	48888860	48889943
chr1	48912831	48914217
chr1	49147061	49148057
chr1	49625498	49626803
chr1	49627815	49629374
chr1	49779421	49780164
chr1	50088779	50089319
chr1	50350385	50351113
chr1	50571050	50571672
chr1	50888559	50889998
chr1	51177683	51178932
chr1	51248511	51249139
chr1	51312864	51313782
chr1	51546037	51547041
chr1	51553924	51554890
chr1	51708589	51710069
chr1	51722390	51723472
chr1	51730197	51732048
chr1	51765513	51766839
chr1	51792983	51794258
chr1	51896916	51898920
chr1	52173776	52174563
chr1	52251356	52252753
chr1	52366250	52367797
chr1	52635820	52637185
chr1	53082312	53083619
chr1	53190599	53191792
chr1	53225709	53226432
chr1	53269631	53270406
chr1	53278116	53279445
chr1	53406828	53408001
chr1	53426279	53426898
chr1	53582462	53583676
chr1	53625285	53627417
chr1	53684164	53685492
chr1	53890357	53890846
chr1	53914510	53915242
chr1	54078723	54079229
chr1	54125098	54126302
chr1	54253264	54254333
chr1	54277281	54277784
chr1	54536440	54537644
chr1	54549560	54550374
chr1	54580693	54582017
chr1	54605154	54607530
chr1	54806737	54807770
chr1	54810808	54811681
chr1	54961813	54962560
chr1	55101345	55102068
chr1	55155432	55157179
chr1	55248909	55250602
chr1	55362778	55363957
chr1	55366775	55368089
chr1	55373673	55374805
chr1	55470057	55470860
chr1	55475045	55475598
chr1	55486327	55487154
chr1	55545526	55546263
chr1	55636712	55638081
chr1	55761080	55762750
chr1	55816225	55817496
chr1	55929547	55930496
chr1	56009504	56010591
chr1	56113971	56114915
chr1	56216208	56216699
chr1	56675832	56676569
chr1	56826282	56827269
chr1	56958705	56960483
chr1	57058704	57059511
chr1	57246166	57246979
chr1	57309384	57310064
chr1	57332582	57333377
chr1	57430999	57431982
chr1	57885407	57885803
chr1	57943972	57944741
chr1	58128979	58130076
chr1	58167033	58168362
chr1	58420355	58421091
chr1	58466730	58467363
chr1	58546544	58547210
chr1	58726787	58727766
chr1	58902810	58903955
chr1	58926353	58927358
chr1	58938319	58940038
chr1	59108400	59108939
chr1	59214362	59216083
chr1	59219144	59220620
chr1	59513606	59514435
chr1	59809710	59810067
chr1	59845233	59845735
chr1	60054915	60056018
chr1	60234473	60236107
chr1	60303384	60304254
chr1	60454284	60456041
chr1	60657051	60658177
chr1	61510009	61511347
chr1	61746158	61746830
chr1	61993362	61994464
chr1	62099512	62101189
chr1	62206522	62209186
chr1	62377028	62378196
chr1	62424855	62425817
chr1	62660867	62661973
chr1	62931453	62932383
chr1	62974790	62976180
chr1	63136580	63137357
chr1	63280291	63281025
chr1	63390053	63390851
chr1	63547284	63548150
chr1	63570884	63573365
chr1	63631989	63633382
chr1	64097641	64098267
chr1	64221950	64222714
chr1	64334526	64335728
chr1	64569589	64570472
chr1	64838023	64839524
chr1	64846059	64847237
chr1	65177460	65178916
chr1	65202956	65203336
chr1	65419900	65420226
chr1	65837144	65838228
chr1	66896427	66898383
chr1	67131173	67131992
chr1	67319817	67320753
chr1	67436175	67437208
chr1	67453628	67455425
chr1	67585187	67587445
chr1	67667195	67667953
chr1	67912420	67912947
chr1	68114647	68116417
chr1	68149731	68150328
chr1	68216030	68216988
chr1	68453632	68454578
chr1	68498753	68499696
chr1	68634093	68636562
chr1	68778048	68779083
chr1	68861744	68862376
chr1	68966737	68968150
chr1	69281483	69282206
chr1	69399830	69400848
chr1	69699528	69700807
chr1	69966935	69967607
chr1	70143210	70143997
chr1	70221733	70223431
chr1	70231469	70232998
chr1	70369238	70370362
chr1	70372631	70373714
chr1	70798108	70799663
chr1	71080988	71081589
chr1	71128957	71129553
chr1	71213782	71214960
chr1	72684179	72685067
chr1	73129241	73130858
chr1	74122960	74123886
chr1	74525776	74527273
chr1	74734492	74735867
chr1	74739938	74741719
chr1	74804890	74806041
chr1	75384573	75386001
chr1	75722191	75723023
chr1	75741999	75742808
chr1	75770475	75771607
chr1	75848068	75848921
chr1	75925693	75926571
chr1	76013643	76014387
chr1	76079492	76080854
chr1	76251339	76253104
chr1	76309587	76310398
chr1	76657328	76658730
chr1	76681776	76682323
chr1	76692397	76693574
chr1	77299063	77300314
chr1	77559922	77560836
chr1	77708827	77710360
chr1	77745350	77746967
chr1	77785554	77786503
chr1	77830646	77832543
chr1	77861103	77861715
chr1	77933311	77933966
chr1	77958626	77959442
chr1	78061030	78062653
chr1	78235658	78236113
chr1	78277746	78279742
chr1	78709969	78710747
chr1	78757029	78757960
chr1	78965792	78966575
chr1	79485659	79486853
chr1	79762794	79763509
chr1	79858755	79860224
chr1	79993532	79994790
chr1	81210912	81212392
chr1	81413372	81414777
chr1	81702864	81703613
chr1	81855617	81857913
chr1	82750926	82752046
chr1	82864461	82865247
chr1	82976124	82977322
chr1	83099553	83100556
chr1	83134251	83135233
chr1	84023796	84025311
chr1	84256085	84257726
chr1	84457132	84457795
chr1	84696068	84698560
chr1	84704545	84705970
chr1	84885263	84886069
chr1	84941595	84942628
chr1	85019203	85020101
chr1	85118654	85119114
chr1	85162381	85163229
chr1	85447520	85447970
chr1	85478163	85479768
chr1	85793628	85794673
chr1	86178460	86179024
chr1	86429300	86430742
chr1	86823982	86825832
chr1	87037001	87038338
chr1	87297122	87298858
chr1	87496176	87496769
chr1	87614982	87615777
chr1	87666206	87666978
chr1	87719394	87720893
chr1	87934928	87935939
chr1	87981011	87981882
chr1	88483270	88483939
chr1	88574332	88575035
chr1	88907533	88908434
chr1	88924043	88924983
chr1	89004469	89005498
chr1	89035028	89035753
chr1	89245657	89247037
chr1	89369862	89370340
chr1	89402076	89402987
chr1	89427283	89428619
chr1	89571344	89572168
chr1	89740701	89741809
chr1	89778867	89779679
chr1	89828044	89828761
chr1	89944392	89945527
chr1	90132020	90133098
chr1	90367890	90369370
chr1	90722904	90724262
chr1	90808959	90810415
chr1	91068422	91069091
chr1	91081094	91081663
chr1	91083576	91085028
chr1	91137435	91138779
chr1	91262953	91264417
chr1	91359135	91360956
chr1	91714346	91715430
chr1	91780911	91781557
chr1	92286817	92287219
chr1	92305830	92307517
chr1	92328883	92329521
chr1	93066426	93067758
chr1	93101518	93102360
chr1	93184121	93185952
chr1	93187186	93188076
chr1	93508655	93509648
chr1	93541606	93542874
chr1	93831988	93833394
chr1	93841703	93843196
chr1	93912868	93914280
chr1	93962583	93964319
chr1	93987392	93988661
chr1	94073384	94074061
chr1	94146985	94147569
chr1	94183409	94184528
chr1	94334343	94335355
chr1	94369327	94369919
chr1	94581379	94581888
chr1	94761095	94762100
chr1	94855512	94857007
chr1	95408137	95408820
chr1	95419762	95420861
chr1	95540455	95541327
chr1	95577999	95578634
chr1	95701059	95702309
chr1	95927960	95928733
chr1	96036612	96037329
chr1	96181875	96182878
chr1	96237170	96238415
chr1	96287969	96288471
chr1	96511901	96512604
chr1	96671287	96672589
chr1	97190074	97190932
chr1	97243048	97244809
chr1	97422254	97423027
chr1	97564543	97565806
chr1	97600999	97601871
chr1	97754684	97755831
chr1	97954964	97955777
chr1	98043856	98045245
chr1	98083012	98083531
chr1	98095409	98097704
chr1	98696830	98697619
chr1	99095649	99096636
chr1	99162742	99163762
chr1	99428399	99429391
chr1	99503782	99504601
chr1	99701898	99703050
chr1	99778873	99780346
chr1	99796840	99798285
chr1	100229987	100231247
chr1	100317755	100318337
chr1	100485475	100485967
chr1	100582378	100583566
chr1	100587915	100588656
chr1	101361333	101362442
chr1	101920569	101921684
chr1	102515336	102516501
chr1	103042134	103043209
chr1	103786632	103787233
chr1	103951727	103952378
chr1	104390150	104390574
chr1	106121832	106122392
chr1	107546060	107547269
chr1	107865204	107865787
chr1	108010163	108011892
chr1	108046107	108046970
chr1	108056852	108058097
chr1	108184257	108185625
chr1	108611920	108612981
chr1	108715716	108716763
chr1	108766123	108767119
chr1	108947423	108948921
chr1	109225799	109226589
chr1	109235159	109235841
chr1	109247063	109247899
chr1	109282375	109282938
chr1	109505764	109506694
chr1	109573878	109574670
chr1	109639390	109640361
chr1	109642519	109643964
chr1	109767876	109770354
chr1	109773820	109774623
chr1	109807947	109808924
chr1	110007097	110008020
chr1	110146574	110147949
chr1	110148649	110149810
chr1	110209347	110210070
chr1	110246006	110247107
chr1	110265901	110267094
chr1	110268624	110269299
chr1	110547318	110548900
chr1	110582497	110585223
chr1	110601554	110602475
chr1	110624341	110625382
chr1	110639940	110641188
chr1	110699303	110700311
chr1	110760568	110761186
chr1	111018549	111019357
chr1	111124832	111125332
chr1	111260693	111261471
chr1	111350609	111351812
chr1	111424961	111426473
chr1	111499209	111500329
chr1	111709482	111710230
chr1	111906535	111907403
chr1	112044179	112045017
chr1	112269535	112270040
chr1	112709056	112710099
chr1	112713101	112714161
chr1	112716406	112718067
chr1	112797419	112798293
chr1	112974724	112975758
chr1	113175129	113175889
chr1	113671570	113672877
chr1	114005353	114006192
chr1	114132429	114133967
chr1	114466546	114467885
chr1	114713078	114714142
chr1	114952644	114953965
chr1	115177880	115179565
chr1	115343589	115344084
chr1	115559247	115560927
chr1	115648652	115650659
chr1	115725872	115727390
chr1	115814207	115815084
chr1	115971841	115972832
chr1	116200546	116201440
chr1	116400234	116401278
chr1	116407736	116409906
chr1	116532035	116533287
chr1	116645270	116647026
chr1	116662018	116663405
chr1	116679290	116680342
chr1	116720541	116721935
chr1	116756443	116757730
chr1	117847800	117849424
chr1	118131393	118132092
chr1	118154433	118155707
chr1	118738684	118739931
chr1	118838870	118839985
chr1	119166748	119168482
chr1	119256813	119258060
chr1	119338576	119339896
chr1	119404945	119405445
chr1	119466952	119468476
chr1	119646160	119649776
chr1	119678033	119679365
chr1	119774696	119775192
chr1	119778443	119779339
chr1	119839574	119840036
chr1	119928674	119929361
chr1	121097804	121098731
chr1	121515699	121517116
chr1	143555386	143556173
chr1	143575947	143576946
chr1	143611757	143612580
chr1	143658466	143659796
chr1	143678626	143680010
chr1	143885082	143886699
chr1	144054291	144055354
chr1	144100911	144107011
chr1	144519581	144520436
chr1	144905183	144906663
chr1	145699342	145701098
chr1	145871836	145873356
chr1	146413178	146414305
chr1	146594305	146594881
chr1	146920182	146922012
chr1	146972868	146973966
chr1	147181829	147183853
chr1	147211135	147213947
chr1	147404895	147406251
chr1	147425688	147426636
chr1	147606177	147607445
chr1	147733129	147734637
chr1	147908750	147909668
chr1	148286722	148287233
chr1	148292561	148293713
chr1	148306833	148307496
chr1	148422156	148424099
chr1	148438793	148439441
chr1	149020852	149021556
chr1	149627808	149628618
chr1	149656101	149656744
chr1	149793335	149794127
chr1	149813169	149813724
chr1	149986078	149987049
chr1	150414408	150415429
chr1	150506752	150507220
chr1	150559655	150560358
chr1	150940531	150941642
chr1	151006571	151008013
chr1	151135758	151137644
chr1	151272655	151273584
chr1	151346856	151348056
chr1	151608255	151609362
chr1	151803640	151806030
chr1	151811841	151813089
chr1	152175325	152175747
chr1	152509398	152510152
chr1	152519117	152519937
chr1	152621959	152622725
chr1	152653413	152654686
chr1	152675950	152676936
chr1	152736126	152736488
chr1	152818719	152819757
chr1	153030942	153032304
chr1	153165833	153166554
chr1	153193736	153195006
chr1	153254565	153255581
chr1	153317275	153318014
chr1	153479005	153479682
chr1	153525453	153526366
chr1	153642876	153643608
chr1	153649612	153650556
chr1	153714028	153715188
chr1	153747468	153748703
chr1	153759191	153760259
chr1	153895373	153896519
chr1	154098583	154100248
chr1	154424584	154425555
chr1	154496026	154497691
chr1	154642240	154643385
chr1	154701178	154702188
chr1	154810830	154812754
chr1	154862689	154863898
chr1	154872973	154873953
chr1	154925230	154926960
chr1	155028787	155029753
chr1	155218093	155218733
chr1	155733045	155734759
chr1	155914176	155915098
chr1	155972106	155973013
chr1	155975468	155976001
chr1	156127076	156128773
chr1	156152976	156154824
chr1	156162877	156164229
chr1	156181630	156182304
chr1	156260360	156261691
chr1	156282318	156282809
chr1	156283591	156284660
chr1	156295221	156295835
chr1	156648089	156650541
chr1	156661116	156662099
chr1	156765618	156766402
chr1	156976682	156977508
chr1	157173080	157174231
chr1	157185711	157186621
chr1	157187634	157188917
chr1	157352568	157354263
chr1	157593853	157594841
chr1	157820915	157822043
chr1	157864807	157866305
chr1	158030770	158031559
chr1	159157538	159158554
chr1	159287939	159288602
chr1	159293004	159293624
chr1	159485794	159486817
chr1	159509678	159510958
chr1	159600373	159601536
chr1	159923299	159923971
chr1	160029930	160031488
chr1	160176764	160177900
chr1	160260543	160261736
chr1	160377524	160379182
chr1	160414639	160417648
chr1	160540167	160541058
chr1	160636727	160638038
chr1	160653653	160654283
chr1	160809523	160810233
chr1	160953662	160954491
chr1	161045421	161046345
chr1	161080556	161081536
chr1	161198681	161199626
chr1	161354107	161354798
chr1	161501159	161501883
chr1	161694578	161696393
chr1	161721864	161722549
chr1	161764847	161765654
chr1	161787767	161788456
chr1	161812415	161813473
chr1	161889938	161891103
chr1	162009763	162010729
chr1	162072438	162073471
chr1	162085925	162087061
chr1	162131744	162133836
chr1	162168188	162168839
chr1	162206006	162206579
chr1	162300422	162301899
chr1	162350888	162352073
chr1	162747827	162749373
chr1	162759572	162760496
chr1	162772111	162773581
chr1	162789187	162790596
chr1	162817355	162818723
chr1	163387815	163389223
chr1	163975705	163976649
chr1	164017327	164018549
chr1	164155191	164156133
chr1	164592589	164593492
chr1	164676243	164677426
chr1	164709119	164710475
chr1	164833348	164834373
chr1	165343917	165345950
chr1	165363998	165365421
chr1	165375750	165376547
chr1	165423199	165424642
chr1	165563152	165563859
chr1	165735817	165736459
chr1	165857594	165858862
chr1	165875613	165876088
chr1	165892478	165893500
chr1	165900493	165902032
chr1	166200501	166201480
chr1	166371992	166373432
chr1	166869672	166870161
chr1	166877515	166878723
chr1	166902438	166903401
chr1	167038018	167038527
chr1	167042985	167044461
chr1	167082550	167083408
chr1	167162548	167163696
chr1	167226315	167227106
chr1	167264041	167264705
chr1	167318654	167320152
chr1	167341203	167343104
chr1	167491279	167492324
chr1	167691291	167692234
chr1	167972303	167973596
chr1	168074242	168074862
chr1	168083623	168084413
chr1	168231144	168232533
chr1	168317506	168318606
chr1	168345481	168347236
chr1	168398619	168402264
chr1	168430192	168430959
chr1	168670870	168672585
chr1	168690260	168691110
chr1	168738304	168739309
chr1	168906807	168908600
chr1	168957677	168958195
chr1	168975342	168976073
chr1	169050633	169052633
chr1	169140506	169141423
chr1	169417189	169418343
chr1	169531089	169532171
chr1	169533528	169534532
chr1	169598035	169599548
chr1	169762899	169763539
chr1	170058796	170059832
chr1	170110058	170111134
chr1	170238829	170239559
chr1	170277849	170278420
chr1	170288796	170290130
chr1	170480854	170481803
chr1	170746794	170747724
chr1	170885914	170887024
chr1	170997216	170998462
chr1	171402617	171403638
chr1	171570961	171573766
chr1	171786731	171788222
chr1	171997245	171999108
chr1	172076887	172078002
chr1	172109534	172111054
chr1	172120810	172121812
chr1	172213168	172213965
chr1	172417058	172417897
chr1	172506798	172508229
chr1	172646739	172647701
chr1	172769762	172770519
chr1	172918672	172919375
chr1	173642377	173643365
chr1	174080070	174081190
chr1	174108944	174110264
chr1	174164247	174165187
chr1	174989756	174990856
chr1	175135719	175137271
chr1	175149037	175149945
chr1	175268132	175269295
chr1	175276452	175277810
chr1	175351140	175352417
chr1	175416932	175418718
chr1	175628940	175630370
chr1	175729602	175731176
chr1	176349745	176350675
chr1	176549423	176550710
chr1	176971175	176972636
chr1	176997133	176997712
chr1	177873079	177873836
chr1	178246721	178248354
chr1	178374512	178375137
chr1	178445683	178447537
chr1	178691857	178692711
chr1	178750352	178751668
chr1	178895481	178896197
chr1	178970288	178971072
chr1	179307318	179308569
chr1	179805521	179806489
chr1	179808971	179809919
chr1	179817911	179819087
chr1	179826870	179827975
chr1	179830742	179831807
chr1	179856874	179857845
chr1	179863479	179864323
chr1	180000244	180002105
chr1	180045636	180047434
chr1	180355322	180356045
chr1	180590120	180590995
chr1	180645869	180646721
chr1	180876653	180878275
chr1	180930149	180931431
chr1	180992876	180994422
chr1	181095891	181096862
chr1	181118226	181120131
chr1	181123099	181123885
chr1	181147329	181148966
chr1	181194458	181195241
chr1	181363651	181365021
chr1	181385605	181386659
chr1	181442468	181443149
chr1	181446084	181447120
chr1	181507981	181509179
chr1	181720627	181721912
chr1	181798481	181799743
chr1	181817338	181817924
chr1	181890836	181892668
chr1	181989315	181990186
chr1	182134739	182136488
chr1	182144172	182144730
chr1	182208517	182209982
chr1	182312263	182313397
chr1	182386643	182387658
chr1	182460909	182461933
chr1	182477314	182478450
chr1	182526658	182528231
chr1	182532447	182533348
chr1	182696803	182697788
chr1	182847907	182849363
chr1	183057215	183059144
chr1	183267880	183269514
chr1	183557011	183558052
chr1	183864203	183865536
chr1	183866935	183867662
chr1	183969938	183970810
chr1	183996105	183996966
chr1	184094920	184095754
chr1	184313725	184314598
chr1	184351003	184351936
chr1	184504011	184505102
chr1	184968822	184969994
chr1	185300220	185301987
chr1	185327867	185329329
chr1	185640367	185641779
chr1	185749432	185750229
chr1	186033387	186034990
chr1	186392642	186393852
chr1	186584391	186585250
chr1	186646535	186648143
chr1	186898727	186900887
chr1	187072571	187075406
chr1	188709371	188710059
chr1	189671194	189672335
chr1	189693083	189694077
chr1	190042198	190042973
chr1	190198915	190199514
chr1	190331891	190333581
chr1	190455127	190456352
chr1	190654104	190655123
chr1	191233816	191234628
chr1	191732601	191733143
chr1	192623312	192624436
chr1	192687974	192689206
chr1	192751320	192752325
chr1	192886648	192887762
chr1	193060392	193061072
chr1	193157240	193158039
chr1	193381909	193383223
chr1	193454559	193455481
chr1	193589218	193590375
chr1	193926599	193927918
chr1	193943492	193945036
chr1	194534103	194535093
chr1	194947712	194949262
chr1	195108158	195109025
chr1	195150781	195151806
chr1	195453062	195454500
chr1	195480589	195481932
chr1	196106713	196107703
chr1	196181122	196182289
chr1	196214122	196215241
chr1	196306128	196306430
chr1	196633862	196634504
chr1	196723773	196724865
chr1	196856131	196857611
chr1	197272832	197274128
chr1	197399132	197400047
chr1	197691387	197693826
chr1	197813038	197814438
chr1	197950232	197951584
chr1	197979881	197981033
chr1	198024545	198025852
chr1	198154624	198155898
chr1	198390143	198391608
chr1	198404445	198406179
chr1	198635937	198636825
chr1	199090560	199091344
chr1	199422895	199423890
chr1	199497680	199498088
chr1	199616896	199618650
chr1	199680889	199681745
chr1	199913041	199913834
chr1	200166365	200167632
chr1	200442285	200442951
chr1	200666008	200666806
chr1	200716074	200716828
chr1	200794085	200794898
chr1	200798752	200800332
chr1	200871391	200872338
chr1	201049018	201049911
chr1	201122353	201123373
chr1	201183366	201184779
chr1	201191104	201193263
chr1	201548607	201549767
chr1	201558750	201559934
chr1	201738406	201739545
chr1	201763335	201764823
chr1	201952450	201953105
chr1	201970708	201972502
chr1	202165562	202167034
chr1	202416750	202418253
chr1	202434775	202436095
chr1	202616649	202618168
chr1	202678707	202680240
chr1	202745855	202746812
chr1	202824567	202825682
chr1	202895525	202896032
chr1	203098220	203099666
chr1	203141657	203143205
chr1	203289730	203290890
chr1	203320044	203320976
chr1	203387653	203388578
chr1	203490117	203492800
chr1	203511179	203512845
chr1	203514664	203515995
chr1	203525992	203527904
chr1	203562030	203563433
chr1	203576280	203577763
chr1	203635451	203636791
chr1	203693391	203693948
chr1	203726900	203727702
chr1	203921988	203923310
chr1	204085351	204085970
chr1	204200985	204202014
chr1	204260185	204262359
chr1	204366904	204367948
chr1	204387870	204388306
chr1	204474153	204474986
chr1	204618688	204620126
chr1	204711030	204712139
chr1	204741834	204743342
chr1	204830957	204831665
chr1	204889167	204890205
chr1	205061969	205062540
chr1	205105069	205106276
chr1	205338470	205338803
chr1	205446186	205446901
chr1	205485557	205486696
chr1	205520629	205521056
chr1	205521535	205522889
chr1	205956800	205957774
chr1	206038910	206041040
chr1	206099285	206100351
chr1	206111612	206113385
chr1	206205776	206206889
chr1	206392106	206393555
chr1	206468581	206471457
chr1	206484563	206486135
chr1	206497191	206499021
chr1	206769312	206771024
chr1	207023588	207024958
chr1	207264126	207264781
chr1	207300737	207302424
chr1	207345788	207346672
chr1	207477035	207477571
chr1	207653649	207654354
chr1	207828149	207829015
chr1	207887722	207889013
chr1	207900335	207901060
chr1	208000349	208001951
chr1	208013002	208013815
chr1	208037439	208038327
chr1	208207318	208208142
chr1	208378796	208380333
chr1	208409888	208411092
chr1	208431876	208432660
chr1	208559664	208560596
chr1	208647523	208648660
chr1	208960407	208961208
chr1	209276321	209277223
chr1	209313343	209314209
chr1	209433981	209435461
chr1	209465016	209467384
chr1	209643180	209643834
chr1	209651196	209653142
chr1	209653803	209654460
chr1	209757043	209757643
chr1	210149813	210150608
chr1	210263292	210264939
chr1	210282199	210283870
chr1	210342513	210343322
chr1	210404052	210405198
chr1	210492037	210493135
chr1	210634911	210637193
chr1	210804419	210805849
chr1	210831616	210832013
chr1	210915341	210916668
chr1	210956006	210957373
chr1	211220153	211221819
chr1	211813204	211815162
chr1	211846713	211847332
chr1	211960073	211961658
chr1	212026914	212027890
chr1	212055704	212056424
chr1	212108503	212109391
chr1	212195354	212196760
chr1	212208777	212209658
chr1	212333835	212336100
chr1	212446875	212448054
chr1	212474575	212475717
chr1	212484887	212486755
chr1	212526977	212527737
chr1	212594353	212596339
chr1	212627672	212629600
chr1	213077842	213078996
chr1	213154015	213154681
chr1	213321226	213323234
chr1	213331693	213333288
chr1	213381967	213383532
chr1	213824226	213826086
chr1	213841040	213842460
chr1	213844731	213845589
chr1	213958556	213958989
chr1	214046485	214047920
chr1	214170033	214170965
chr1	214287885	214289741
chr1	214348981	214350632
chr1	214568506	214569531
chr1	214806771	214807807
chr1	214824008	214825939
chr1	214850842	214852411
chr1	214991413	214992244
chr1	215157386	215158538
chr1	215333836	215334865
chr1	215405295	215406645
chr1	215413144	215413507
chr1	215644613	215645600
chr1	215665728	215666657
chr1	215956157	215957656
chr1	216306797	216307443
chr1	216901827	216903102
chr1	217151629	217152715
chr1	217616416	217617650
chr1	217719945	217720918
chr1	217781721	217782470
chr1	218159007	218160405
chr1	218507556	218508326
chr1	218590870	218592073
chr1	218629580	218631327
chr1	218714885	218716271
chr1	218731651	218733012
chr1	219034409	219035243
chr1	219145094	219146228
chr1	219442556	219443391
chr1	219500058	219502352
chr1	219551750	219552680
chr1	219639794	219641174
chr1	219921156	219922082
chr1	220492705	220493923
chr1	220900206	220901469
chr1	220908990	220909517
chr1	220934045	220934970
chr1	221115225	221116488
chr1	221253281	221254113
chr1	221276030	221277603
chr1	221389392	221390322
chr1	221419430	221420122
chr1	221493080	221494569
chr1	221715437	221716336
chr1	221722261	221723374
chr1	221915237	221916175
chr1	221921810	221922802
chr1	221976132	221977085
chr1	222068503	222069508
chr1	222098394	222100270
chr1	222221569	222222998
chr1	222349041	222349878
chr1	222450855	222451678
chr1	222683020	222683656
chr1	222794624	222795548
chr1	222964992	222966094
chr1	223076656	223078223
chr1	223078844	223079890
chr1	223114570	223117005
chr1	223235250	223236361
chr1	223250153	223250919
chr1	223278590	223279148
chr1	223336251	223337672
chr1	223376956	223378103
chr1	223542709	223543887
chr1	223750372	223751804
chr1	224045676	224046246
chr1	224579371	224580075
chr1	224633402	224634604
chr1	224695136	224697602
chr1	224722842	224723975
chr1	224839383	224840375
chr1	224855848	224856750
chr1	224886308	224887962
chr1	225049813	225050603
chr1	225202052	225203147
chr1	225281030	225281751
chr1	225493209	225494466
chr1	225823133	225825043
chr1	225897057	225897772
chr1	226058389	226059329
chr1	226292560	226293602
chr1	226424745	226426009
chr1	226459874	226460710
chr1	226600204	226601237
chr1	226675977	226677648
chr1	226683031	226684107
chr1	226745768	226747924
chr1	226814558	226815486
chr1	226876511	226877913
chr1	226909323	226910322
chr1	226919206	226920148
chr1	227000756	227001487
chr1	227156923	227157973
chr1	227241306	227242119
chr1	227354786	227355486
chr1	227547931	227548692
chr1	227558447	227559421
chr1	227736620	227737686
chr1	227866392	227867040
chr1	228020216	228021520
chr1	228289056	228290306
chr1	228304736	228305519
chr1	228310624	228312336
chr1	228355874	228356676
chr1	228359267	228360987
chr1	228448211	228449911
chr1	228511625	228512471
chr1	228677119	228678287
chr1	228758949	228760284
chr1	228768455	228769271
chr1	228868985	228870076
chr1	228890562	228892033
chr1	229001423	229001937
chr1	229160431	229161028
chr1	229176110	229176975
chr1	229213147	229213937
chr1	229293583	229294299
chr1	229344698	229345301
chr1	229460847	229461461
chr1	229508917	229510372
chr1	229573225	229574030
chr1	229657815	229660026
chr1	229666038	229666738
chr1	229781383	229782741
chr1	229822755	229823814
chr1	230048628	230049083
chr1	230070118	230070699
chr1	230167275	230168345
chr1	230189732	230190456
chr1	230216451	230218403
chr1	230225245	230226787
chr1	230377197	230378588
chr1	230494472	230496284
chr1	230743498	230744470
chr1	230754648	230755205
chr1	230831371	230832997
chr1	230875457	230876368
chr1	230921677	230922900
chr1	231070404	231072034
chr1	231182399	231183425
chr1	231204176	231205466
chr1	231666603	231667563
chr1	231692362	231694321
chr1	231810903	231811527
chr1	231819948	231820663
chr1	231869885	231872027
chr1	231919163	231920063
chr1	231989261	231991275
chr1	232054669	232055619
chr1	232096431	232097039
chr1	232437620	232438973
chr1	232562838	232563876
chr1	232881980	232882991
chr1	232922186	232923344
chr1	232984878	232985912
chr1	233036503	233037343
chr1	233065064	233066384
chr1	233097741	233099930
chr1	233130163	233130758
chr1	233281907	233283552
chr1	233294322	233295954
chr1	233322727	233323720
chr1	233392681	233393353
chr1	233434002	233434469
chr1	233474035	233474642
chr1	233601818	233602640
chr1	233624308	233625438
chr1	233686661	233687426
chr1	233723839	233726083
chr1	233816107	233816830
chr1	233904569	233905274
chr1	233935581	233936910
chr1	234071622	234073039
chr1	234262302	234263040
chr1	234314249	234315633
chr1	234382706	234383632
chr1	234560844	234561626
chr1	234604220	234605553
chr1	234627046	234628594
chr1	234697590	234698580
chr1	234775622	234777117
chr1	234891227	234891878
chr1	235010054	235011200
chr1	235042530	235043608
chr1	235182470	235183302
chr1	235675042	235675921
chr1	235694849	235695751
chr1	235749995	235751290
chr1	235795042	235795960
chr1	235951759	235952682
chr1	236009023	236010470
chr1	236111152	236112819
chr1	236149751	236150343
chr1	236160965	236161772
chr1	236224205	236225612
chr1	236523614	236524065
chr1	236539500	236541096
chr1	236682261	236683273
chr1	236814918	236816627
chr1	236973482	236974701
chr1	237011029	237012976
chr1	237153904	237155270
chr1	237167457	237169134
chr1	237748219	237749570
chr1	238284237	238284985
chr1	239837734	239838455
chr1	240947144	240948068
chr1	241435682	241436529
chr1	241448662	241449305
chr1	241828671	241829518
chr1	241838856	241841519
chr1	242024136	242025630
chr1	242103020	242104058
chr1	242239807	242241162
chr1	242419331	242420635
chr1	242431524	242432336
chr1	242494207	242494863
chr1	242742800	242743804
chr1	242814750	242815712
chr1	242924604	242925478
chr1	243006719	243007656
chr1	243185216	243186479
chr1	243313166	243314016
chr1	243391096	243392060
chr1	243417830	243420346
chr1	243470947	243471638
chr1	243510612	243511476
chr1	243512522	243513812
chr1	243968451	243969484
chr1	244239061	244239889
chr1	244318245	244318877
chr1	244621686	244622713
chr1	244853365	244854605
chr1	245095957	245097339
chr1	245345171	245346983
chr1	245417493	245418286
chr1	245881371	245882280
chr1	245902698	245904419
chr1	246056697	246058230
chr1	246226856	246227536
chr1	246649069	246650043
chr1	246877310	246878214
chr1	246903115	246904961
chr1	247074460	247075163
chr1	247179311	247180670
chr1	247222378	247223916
chr1	247322703	247324110
chr1	247423964	247425684
chr1	247526464	247527209
chr1	247908102	247909523
chr1	248008587	248009618
chr1	248092028	248093301
chr1	248680019	248682311
chr1	248690731	248692125
chr10	67835	69482
chr10	88431	89096
chr10	293507	294601
chr10	507830	509068
chr10	911534	912468
chr10	930077	930877
chr10	1372992	1373794
chr10	1380086	1380717
chr10	1950392	1951428
chr10	2135959	2136895
chr10	2699164	2700219
chr10	2963087	2963590
chr10	3265349	3266736
chr10	3341820	3343208
chr10	3360824	3362333
chr10	3431163	3432357
chr10	3534856	3535506
chr10	3669986	3671156
chr10	3688594	3689376
chr10	3871448	3872501
chr10	4148822	4151127
chr10	4582861	4584343
chr10	4627233	4628282
chr10	4707051	4707843
chr10	4910937	4911775
chr10	4940749	4942057
chr10	5016673	5017611
chr10	5078638	5080228
chr10	5117081	5117932
chr10	5163246	5164742
chr10	5254167	5255361
chr10	5333505	5334393
chr10	5342760	5344372
chr10	5484743	5485665
chr10	5574574	5575343
chr10	5745455	5746953
chr10	6020113	6020526
chr10	6103238	6104967
chr10	6121629	6122744
chr10	6172972	6174501
chr10	6227338	6228229
chr10	6256261	6257644
chr10	6327838	6328905
chr10	6358556	6359443
chr10	6367868	6369263
chr10	6385791	6386331
chr10	6600733	6602119
chr10	6864073	6864987
chr10	6914228	6914901
chr10	6948909	6950567
chr10	7046842	7049095
chr10	7054765	7055846
chr10	7183125	7183903
chr10	7347108	7347975
chr10	7590804	7591835
chr10	7716539	7719426
chr10	7725609	7727714
chr10	7786401	7787677
chr10	7883603	7884329
chr10	8163238	8163884
chr10	8581778	8583906
chr10	8644747	8646052
chr10	10875525	10876569
chr10	11397924	11398705
chr10	11481971	11483327
chr10	11498644	11500176
chr10	11546631	11547830
chr10	11941392	11942605
chr10	12032682	12033980
chr10	12088281	12089326
chr10	12349983	12350709
chr10	12388339	12389506
chr10	12396733	12398058
chr10	12445627	12446526
chr10	12638077	12638725
chr10	12730137	12730857
chr10	13004542	13005256
chr10	13067123	13068384
chr10	13109975	13110463
chr10	13187768	13189081
chr10	13610140	13611072
chr10	14096065	14096797
chr10	14355466	14356285
chr10	14366054	14367306
chr10	14457467	14458870
chr10	14531838	14532741
chr10	14540686	14543275
chr10	14639962	14640769
chr10	14660570	14661301
chr10	15314818	15316012
chr10	15321253	15322629
chr10	15346609	15347919
chr10	15384591	15385228
chr10	15764942	15765698
chr10	15890757	15891488
chr10	16269558	16270589
chr10	16347304	16348272
chr10	16865372	16866341
chr10	16872253	16873174
chr10	16883137	16883960
chr10	16886270	16887198
chr10	16996637	16997170
chr10	17204838	17205719
chr10	18482004	18483016
chr10	18960353	18961582
chr10	20545195	20545817
chr10	20650749	20651936
chr10	20995410	20996094
chr10	21435709	21437035
chr10	21513203	21514666
chr10	21606024	21606691
chr10	21733921	21735468
chr10	21955844	21957048
chr10	22479505	22480764
chr10	22848893	22850547
chr10	23055350	23056327
chr10	23094300	23095290
chr10	23669055	23670034
chr10	24097393	24098965
chr10	24182664	24183548
chr10	24682640	24683678
chr10	24992207	24993153
chr10	25081089	25082088
chr10	25455399	25456160
chr10	25535090	25536515
chr10	25639816	25640630
chr10	25648278	25649749
chr10	25664761	25665804
chr10	25771894	25772854
chr10	25878215	25880000
chr10	25907262	25908425
chr10	26295646	26296124
chr10	26434201	26435874
chr10	26553690	26556869
chr10	26612623	26614108
chr10	26970535	26971258
chr10	26989142	26989979
chr10	27099780	27100841
chr10	27353569	27354283
chr10	27670473	27672114
chr10	27713965	27715221
chr10	27841040	27841819
chr10	27910892	27912015
chr10	28039719	28040743
chr10	28256772	28257638
chr10	28269545	28270284
chr10	28754407	28755403
chr10	28997192	28998267
chr10	29085960	29086798
chr10	29192208	29193697
chr10	29343609	29344339
chr10	29357744	29358285
chr10	29837633	29838629
chr10	29857479	29858781
chr10	29866983	29867846
chr10	29950004	29950763
chr10	30218718	30219608
chr10	30274321	30276058
chr10	30682983	30683939
chr10	31075878	31076392
chr10	31118406	31119483
chr10	31230687	31231750
chr10	31346861	31348629
chr10	31518255	31518853
chr10	31647883	31649018
chr10	31745459	31746658
chr10	31774829	31775296
chr10	31833687	31834731
chr10	32074657	32075144
chr10	32076737	32077363
chr10	32148915	32149505
chr10	32203866	32205100
chr10	32446161	32447255
chr10	32600276	32602453
chr10	32606001	32606870
chr10	32787074	32789326
chr10	33353866	33355432
chr10	33523185	33524559
chr10	33619298	33620438
chr10	33783484	33784166
chr10	33999771	34001118
chr10	34070032	34071362
chr10	34124443	34125264
chr10	34232786	34233877
chr10	34381068	34381666
chr10	34484166	34485037
chr10	34505609	34506680
chr10	34837628	34838282
chr10	34889376	34889970
chr10	35216460	35217130
chr10	35392681	35393871
chr10	35569627	35570643
chr10	35613545	35614742
chr10	35974421	35975747
chr10	37418212	37419938
chr10	37562273	37563197
chr10	38006422	38007228
chr10	38186365	38187221
chr10	38245575	38246455
chr10	38269075	38269665
chr10	38365223	38366068
chr10	38383087	38384360
chr10	42455669	42456526
chr10	42641827	42642934
chr10	42653872	42654702
chr10	42672899	42674188
chr10	42817650	42818717
chr10	43205090	43205759
chr10	43214256	43215255
chr10	43318267	43319517
chr10	43355101	43357091
chr10	43375385	43376419
chr10	43377441	43378311
chr10	43408734	43409234
chr10	43589644	43590820
chr10	43692638	43694089
chr10	43869997	43871292
chr10	44393770	44395221
chr10	44396000	44398462
chr10	44956544	44957161
chr10	45240993	45241952
chr10	45280312	45280951
chr10	45363860	45365214
chr10	45564383	45565546
chr10	45818271	45819082
chr10	45968381	45969146
chr10	46035540	46036334
chr10	46067510	46068418
chr10	46093581	46094411
chr10	46444833	46445711
chr10	46881836	46882306
chr10	47060787	47061994
chr10	47077754	47079511
chr10	47092617	47093563
chr10	47346421	47347271
chr10	47405665	47406541
chr10	47416241	47418368
chr10	48293940	48295754
chr10	48317500	48318459
chr10	48547337	48547918
chr10	48597933	48598899
chr10	48851262	48853397
chr10	49313374	49313940
chr10	49389927	49390787
chr10	49491693	49493140
chr10	49532424	49533554
chr10	49594995	49595812
chr10	49700086	49700721
chr10	49743223	49744593
chr10	49892239	49893535
chr10	49929796	49930858
chr10	50026741	50027861
chr10	50244894	50246160
chr10	50491077	50493228
chr10	50705657	50706528
chr10	50797392	50798943
chr10	50885750	50886465
chr10	51061178	51062065
chr10	51230605	51231365
chr10	51346908	51347602
chr10	51415381	51416218
chr10	51662659	51663825
chr10	51944085	51945069
chr10	52137613	52138408
chr10	52362750	52363835
chr10	52408642	52409398
chr10	52441593	52442582
chr10	52506635	52507290
chr10	52577124	52577637
chr10	53073221	53073988
chr10	53502227	53502833
chr10	54795833	54796855
chr10	55656810	55658114
chr10	57128844	57130023
chr10	57978477	57979867
chr10	58050888	58052315
chr10	58446795	58448195
chr10	58505289	58506117
chr10	58602304	58603168
chr10	58615403	58615858
chr10	58973274	58974819
chr10	59017862	59019809
chr10	59326441	59327133
chr10	59358249	59359157
chr10	59613908	59614921
chr10	60070784	60071623
chr10	60073822	60075835
chr10	60216421	60217875
chr10	60238669	60239154
chr10	60310952	60311567
chr10	60398880	60400702
chr10	60481136	60481718
chr10	60502100	60503885
chr10	60636860	60638148
chr10	60651160	60653226
chr10	60707752	60708495
chr10	60825124	60826290
chr10	61310950	61311874
chr10	61471966	61473369
chr10	61627716	61629773
chr10	61657412	61658868
chr10	61818830	61820374
chr10	62054294	62055726
chr10	62159120	62160457
chr10	62264312	62265138
chr10	62268119	62269193
chr10	62336997	62338491
chr10	62646345	62646887
chr10	62668832	62669740
chr10	62696161	62697576
chr10	62732645	62733915
chr10	63320255	63321223
chr10	63779106	63780850
chr10	63860269	63861081
chr10	63978748	63980203
chr10	64147393	64148408
chr10	64359502	64360622
chr10	65401486	65402486
chr10	65421546	65422786
chr10	65571992	65572661
chr10	66123251	66125038
chr10	66595436	66596774
chr10	66783666	66785035
chr10	66925148	66926525
chr10	67075468	67076610
chr10	67161366	67162188
chr10	67314186	67314858
chr10	67522463	67523306
chr10	67861970	67862646
chr10	68138806	68139629
chr10	68207206	68207716
chr10	68556060	68557220
chr10	69316579	69317449
chr10	69339284	69340660
chr10	69383223	69385922
chr10	69426814	69428152
chr10	69499686	69501246
chr10	69734565	69736011
chr10	69838089	69839245
chr10	69858772	69860069
chr10	70092458	70093045
chr10	70223500	70224346
chr10	70405410	70405867
chr10	70544962	70545486
chr10	70596588	70597000
chr10	70941365	70942036
chr10	71045648	71046463
chr10	71158640	71159759
chr10	71164256	71165403
chr10	71291333	71292645
chr10	71350760	71351418
chr10	71588125	71589232
chr10	71635748	71636987
chr10	71684015	71684784
chr10	71827750	71828752
chr10	71987076	71987572
chr10	72256039	72257509
chr10	72303727	72304713
chr10	72497388	72499830
chr10	72511155	72512204
chr10	72704121	72705253
chr10	72776937	72777767
chr10	72793793	72794712
chr10	72848526	72849626
chr10	73549945	73550797
chr10	73646145	73647046
chr10	73806806	73807801
chr10	73899040	73900300
chr10	73923507	73924636
chr10	73926174	73926668
chr10	74037439	74038863
chr10	74057930	74058819
chr10	74188086	74189678
chr10	74424887	74425895
chr10	74857724	74858145
chr10	74924812	74926306
chr10	74957520	74958120
chr10	74980192	74981150
chr10	75104013	75104521
chr10	75111710	75113438
chr10	75202805	75204574
chr10	75338396	75339376
chr10	75416943	75417400
chr10	75445650	75447174
chr10	75458748	75459981
chr10	75476599	75477839
chr10	75645282	75646264
[truncated: 15,029 more rows]
