# Supplementary material for: Integrative Mapping of SNHG1 RNA–Chromatin Contacts onto the Cancer-Specific Super-Enhancer Landscape in HCT116 Colorectal Cancer Cells
Source: Int J Mol Sci. 2026 Apr 19;27(8):3642. doi: 10.3390/ijms27083642 (PMC13115861; doi:10.3390/ijms27083642)
Supplement: Supplementary file 1 [file ijms-27-03642-s001.zip › Table_S7.xlsx]

## Sheet: Лист1
Supplementary Table S7. SNHG1-confirmed HiMoRNA peaks overlapping the consensus SNHG1 contact set
Сhromosome	Start	End	Histone_mark	Corr	Peak_id
chr1	2266453	2268652	H3K4me3	-0.62115717	peak_651
chr1	3344835	3379157	H3K27ac	-0.5285714	peak_941
chr1	3355940	3357637	H3K4me3	-0.49449852	peak_1052
chr1	5465093	5465588	H3K4me1	-0.5413091	peak_1527
chr1	5889618	5889918	H3K4me3	-0.40775153	peak_2468
chr1	8132799	8135510	H3K4me3	-0.42513144	peak_3218
chr1	9237319	9238587	H3K4me3	-0.4510585999999999	peak_3634
chr1	9238694	9244688	H3K4me3	-0.41227347	peak_3635
chr1	9257522	9261810	H3K9me3	0.46545017	peak_788
chr1	9763273	9768395	H3K27ac	0.58744895	peak_3453
chr1	10470962	10473977	H3K4me3	0.50601983	peak_4072
chr1	11272366	11276996	H3K4me3	0.42022204	peak_4416
chr1	12188700	12188971	H3K4me3	-0.4615134	peak_4747
chr1	12588599	12588802	H3K4me3	-0.42719844	peak_4885
chr1	14730206	14744081	H3K4me1	0.64	peak_4477
chr1	14730432	14743988	H3K27ac	0.65336734	peak_5162
chr1	16009236	16024520	H3K27ac	-0.5510204000000001	peak_5716
chr1	16607432	16607718	H3K4me3	-0.4427362	peak_6112
chr1	16607913	16608253	H3K4me3	-0.42772317	peak_6113
chr1	17433595	17442181	H3K4me3	0.46201047	peak_6340
chr1	17439815	17444573	H3K4me1	0.6758371	peak_5379
chr1	19413718	19415255	H3K4me3	-0.4002922	peak_6960
chr1	20210950	20211335	H3K4me3	-0.39265627	peak_7242
chr1	20211374	20211759	H3K4me3	-0.39022776	peak_7243
chr1	20508371	20576225	H3K27me3	0.46957985	peak_1210
chr1	20626648	20630381	H3K9me3	0.5209604	peak_2145
chr1	20653987	20655120	H3K4me1	-0.47126436	peak_6576
chr1	21919754	21920333	H3K4me3	-0.46611887	peak_7762
chr1	23382616	23382868	H3K4me1	-0.4705829000000001	peak_7608
chr1	23444285	23446265	H3K4me3	-0.5600818000000001	peak_8263
chr1	23690878	23697029	H3K4me3	0.6308005999999999	peak_8348
chr1	24946303	24967751	H3K4me1	0.44633484	peak_8102
chr1	25239062	25241265	H3K4me3	0.48521328	peak_8869
chr1	25641989	25643106	H3K4me3	-0.4654003	peak_8989
chr1	26852049	26866987	H3K4me1	0.5595475000000001	peak_8709
chr1	27391303	27394314	H3K4me3	0.4736411	peak_9566
chr1	28189785	28191854	H3K4me1	0.45447963	peak_9110
chr1	30335783	30338070	H3K4me1	-0.5318552	peak_10068
chr1	30542898	30543329	H3K4me1	-0.5384774999999999	peak_10162
chr1	30797143	30872013	H3K27me3	0.5094358	peak_1844
chr1	32549125	32550974	H3K4me1	-0.46769232	peak_10791
chr1	32550991	32552114	H3K4me1	-0.48099548	peak_10792
chr1	32675995	32679916	H3K4me1	-0.52669686	peak_10836
chr1	33011009	33011731	H3K4me3	-0.5570508000000001	peak_11317
chr1	33268780	33269281	H3K4me3	-0.39071018	peak_11414
chr1	33413427	33427296	H3K9me3	0.59769505	peak_3482
chr1	34865127	34865940	H3K9me3	-0.47195005	peak_3685
chr1	35675143	35712880	H3K27me3	0.48994	peak_2155
chr1	35706298	35770993	H3K36me3	0.5828091999999999	peak_4426
chr1	36156918	36158064	H3K9me3	-0.48612177	peak_3797
chr1	36383262	36388272	H3K4me3	0.41519573	peak_12249
chr1	37485800	37486839	H3K4me3	-0.47098875	peak_12505
chr1	37913010	37913269	H3K4me1	-0.4348585999999999	peak_12864
chr1	38050690	38050913	H3K4me3	-0.42609623	peak_12682
chr1	38770866	38835171	H3K27me3	0.46967587	peak_2249
chr1	39182166	39225318	H3K4me1	0.47710407	peak_13344
chr1	39577115	39740299	H3K27me3	0.53354144	peak_2319
chr1	39608551	39611249	H3K27ac	-0.57510203	peak_15210
chr1	40809977	40810299	H3K4me3	-0.4419939	peak_13594
chr1	41325872	41425208	H3K27me3	0.51635057	peak_2428
chr1	41379147	41385278	H3K27ac	-0.6039796	peak_15917
chr1	41385292	41389467	H3K27ac	-0.5191458999999999	peak_15918
chr1	42338678	42427455	H3K27me3	0.50031215	peak_2494
chr1	42922425	42969143	H3K4me1	0.4956561	peak_14620
chr1	42960975	42961733	H3K4me3	0.40876675	peak_14320
chr1	43255845	43266559	H3K9me3	0.6012485	peak_4599
chr1	43357660	43362202	H3K4me3	0.6265341	peak_14452
chr1	43957236	43957387	H3K4me3	-0.384495	peak_14653
chr1	44237207	44243920	H3K27ac	-0.5427550999999999	peak_17178
chr1	45196696	45222965	H3K27me3	0.5436255	peak_2748
chr1	45918919	45932156	H3K4me1	0.5473303	peak_15743
chr1	47384197	47602347	H3K27me3	0.51164466	peak_2900
chr1	47451743	47451894	H3K4me3	-0.3850232	peak_15681
chr1	48081884	48084203	H3K4me1	-0.5661538	peak_16462
chr1	48513944	48514178	H3K4me3	-0.39608216	peak_15931
chr1	48766337	48767588	H3K9me3	0.49810323	peak_5187
chr1	49779544	49779714	H3K4me1	-0.4776906	peak_17048
chr1	51705565	51711052	H3K4me1	-0.54615384	peak_17711
chr1	51723420	51723704	H3K4me1	-0.4966233	peak_17721
chr1	51728166	51732354	H3K4me3	0.51215655	peak_16698
chr1	52252653	52253429	H3K4me1	-0.44074392	peak_17952
chr1	53625920	53626161	H3K4me3	-0.38842854	peak_17220
chr1	54277591	54278099	H3K4me3	-0.41824028	peak_17422
chr1	54547411	54550469	H3K4me3	-0.6408919	peak_17563
chr1	54563014	54587738	H3K27ac	-0.5341836999999999	peak_21490
chr1	54581998	54582473	H3K4me3	-0.6105614	peak_17585
chr1	55373943	55376438	H3K4me1	-0.44950226	peak_19146
chr1	55928206	55930138	H3K4me1	-0.6242534000000001	peak_19366
chr1	55930379	55933201	H3K4me1	-0.6020814999999999	peak_19367
chr1	57369071	57434713	H3K27me3	0.49503002	peak_3816
chr1	61508624	61518213	H3K27me3	0.47735894	peak_4286
chr1	63037901	63183847	H3K27me3	0.4797599	peak_4458
chr1	65417071	65420346	H3K4me1	0.5514026999999999	peak_23099
chr1	65418896	65424970	H3K4me3	0.567329	peak_20259
chr1	67297259	67331967	H3K27me3	0.50837934	peak_4887
chr1	67445309	67488446	H3K27me3	0.5094358	peak_4900
chr1	67586648	67586946	H3K4me3	-0.4127559	peak_20835
chr1	68114780	68115086	H3K4me1	-0.426537	peak_24132
chr1	68213058	68267981	H3K27me3	0.5320048	peak_5021
chr1	68472068	68504403	H3K36me3	0.5504757	peak_9305
chr1	70219848	70224529	H3K4me3	0.68363523	peak_21388
chr1	70793548	70798110	H3K9me3	-0.6390876	peak_7666
chr1	71078066	71082572	H3K4me3	0.61122143	peak_21560
chr1	74729862	74735757	H3K4me3	0.39830503	peak_22257
chr1	75719399	75724368	H3K4me1	0.5570136	peak_26825
chr1	75844821	75853922	H3K27me3	0.51078033	peak_5867
chr1	77786360	77786631	H3K4me3	-0.4003589	peak_22872
chr1	77859725	77861760	H3K4me1	-0.4343537	peak_27719
chr1	77933524	77933898	H3K4me1	-0.4595433	peak_27753
chr1	84256489	84256724	H3K4me1	-0.53747636	peak_30100
chr1	84703296	84706179	H3K4me1	0.44562095	peak_30295
chr1	86174771	86179528	H3K4me1	-0.43303168	peak_30842
chr1	87495886	87496867	H3K4me3	-0.5572689000000001	peak_25119
chr1	89353809	89371040	H3K27me3	0.51145256	peak_7331
chr1	89420115	89432671	H3K36me3	-0.56103855	peak_12552
chr1	89753177	89780767	H3K27me3	0.47956783	peak_7379
chr1	89818662	89850220	H3K4me1	0.5351130999999999	peak_32301
chr1	89936472	89949249	H3K4me1	0.6080543	peak_32324
chr1	90686573	90771012	H3K27me3	0.4820648	peak_7443
chr1	95927840	95928224	H3K4me1	-0.42887223	peak_34429
chr1	99779458	99779609	H3K4me3	-0.4131704	peak_28294
chr1	108608670	108613521	H3K4me1	-0.44829068	peak_38683
chr1	109281104	109284499	H3K4me3	0.5659054	peak_30257
chr1	109504130	109546039	H3K27me3	0.47505403	peak_9561
chr1	109542592	109575419	H3K4me1	0.43782806	peak_39044
chr1	109808348	109808554	H3K4me3	-0.3986785	peak_30441
chr1	110061207	110203357	H3K27me3	0.5414166	peak_9593
chr1	110236149	110328921	H3K27me3	0.48216087	peak_9595
chr1	110512281	110740308	H3K27me3	0.53565425	peak_9599
chr1	110579234	110587378	H3K4me1	-0.518733	peak_39403
chr1	110601875	110603207	H3K4me1	-0.5300026999999999	peak_39416
chr1	111342081	111360993	H3K27me3	0.5541897	peak_9639
chr1	111940004	112075820	H3K27me3	0.53565425	peak_9676
chr1	114004841	114005357	H3K4me1	-0.51132697	peak_40626
chr1	116147134	116213787	H3K27me3	0.589916	peak_10008
chr1	116754027	116757688	H3K4me3	-0.43828166	peak_32606
chr1	119402491	119453662	H3K27me3	0.5004082000000001	peak_10321
chr1	121097455	121097995	H3K27ac	-0.5477801	peak_45871
chr1	144101343	144102136	H3K4me1	-0.4489815	peak_42932
chr1	144101384	144101684	H3K4me3	-0.4633377	peak_33758
chr1	144103204	144104602	H3K27me3	-0.5570503000000001	peak_10543
chr1	145862305	145890260	H3K27me3	0.51314557	peak_10616
chr1	145870159	145874518	H3K27ac	-0.5668367	peak_46208
chr1	147875529	147917860	H3K27me3	0.4861945	peak_10717
chr1	147908211	147908962	H3K4me3	-0.40418825	peak_34195
chr1	151345579	151348399	H3K4me3	0.5805376	peak_34723
chr1	151347335	151348814	H3K4me1	0.5543891	peak_44239
chr1	153714113	153714264	H3K4me3	-0.45031345	peak_35309
chr1	153748411	153748969	H3K4me3	-0.40454265	peak_35327
chr1	153758636	153760757	H3K4me1	-0.42720422	peak_45061
chr1	154092675	154100414	H3K27me3	0.4773704000000001	peak_11060
chr1	154482435	154545857	H3K27me3	0.5727251	peak_11092
chr1	155973761	155984734	H3K4me3	0.40070128	peak_36035
chr1	156280796	156286438	H3K4me3	0.4706604	peak_36143
chr1	156765722	156769622	H3K4me3	0.49462298	peak_36293
chr1	157810402	157847082	H3K27me3	0.49810323	peak_11283
chr1	160029847	160033349	H3K4me3	0.45581526	peak_37126
chr1	160029969	160090788	H3K27me3	0.52893156	peak_11473
chr1	160259653	160263878	H3K4me3	0.52104026	peak_37215
chr1	160370524	160378382	H3K4me1	0.5359276	peak_47256
chr1	161043969	161047362	H3K4me3	0.50169486	peak_37462
chr1	161079352	161094007	H3K4me1	0.45574662	peak_47505
chr1	161763660	161768547	H3K4me3	0.5624779999999999	peak_37657
chr1	161999605	162042412	H3K27me3	0.49771908	peak_11598
chr1	164017283	164017681	H3K4me1	-0.43212503	peak_48623
chr1	165107559	165582329	H3K27me3	0.5745498	peak_11941
chr1	165830390	165860906	H3K4me1	0.6119456999999999	peak_49213
chr1	165864772	165881154	H3K4me1	0.54280543	peak_49218
chr1	165871013	165879424	H3K9me3	0.49637455	peak_15175
chr1	165881273	165893323	H3K4me1	0.46723983	peak_49219
chr1	166877049	167090993	H3K27me3	0.6072029	peak_12075
chr1	167221436	167232931	H3K4me1	0.49366516	peak_49705
chr1	167430135	167541186	H3K27me3	0.49656662	peak_12098
chr1	168425873	168431769	H3K27ac	-0.5229592000000001	peak_53935
chr1	169417148	169447158	H3K27me3	0.56312126	peak_12294
chr1	171403367	171412831	H3K9me3	-0.5006963	peak_15929
chr1	172471647	172515709	H3K27me3	0.5185594	peak_12581
chr1	173635522	173646586	H3K9me3	0.5140456	peak_16223
chr1	175418508	175418913	H3K4me1	-0.47950786	peak_52859
chr1	179700433	179832635	H3K27me3	0.5716687	peak_13172
chr1	181086143	181105401	H3K4me1	0.4995475	peak_55251
chr1	181370978	181529970	H3K27me3	0.48244897	peak_13283
chr1	182141512	182150669	H3K27ac	-0.5795918000000001	peak_59684
chr1	182143197	182144624	H3K4me3	-0.39433655	peak_42873
chr1	182203308	182211777	H3K27ac	-0.6443878000000001	peak_59708
chr1	182376104	182399544	H3K27ac	-0.54642856	peak_59785
chr1	182511416	182567887	H3K27me3	0.48897958	peak_13385
chr1	184340919	184364174	H3K27me3	0.5532293	peak_13595
chr1	184963729	185001502	H3K27me3	0.48264107	peak_13688
chr1	184968888	184969191	H3K4me3	-0.38512027	peak_43786
chr1	193056328	193062463	H3K4me3	0.5646405	peak_45371
chr1	197980362	197980645	H3K4me3	-0.45544317	peak_46415
chr1	198155440	198163425	H3K4me3	0.39801282	peak_46467
chr1	203069958	203193284	H3K27me3	0.4797599	peak_15313
chr1	203338825	203392594	H3K27me3	0.56072026	peak_15318
chr1	203635940	203636539	H3K4me3	-0.43023732	peak_48107
chr1	203693440	203693838	H3K4me3	-0.4019882	peak_48139
chr1	203725982	203727416	H3K4me1	-0.48590434	peak_63340
chr1	204591307	204806991	H3K27me3	0.49387756	peak_15420
chr1	204702329	204718052	H3K4me1	0.5116742	peak_63643
chr1	204808526	204850989	H3K27me3	0.48091236	peak_15421
chr1	205318402	205400632	H3K27me3	0.4835054	peak_15452
chr1	205406032	205597971	H3K27me3	0.5270108	peak_15453
chr1	205434429	205458262	H3K4me1	0.4438009	peak_63858
chr1	206065297	206151504	H3K27me3	0.5105882	peak_15481
chr1	206206138	206206341	H3K27ac	-0.5249	peak_68082
chr1	206459717	206475164	H3K4me1	0.4315837	peak_64133
chr1	206469375	206473204	H3K4me3	0.48836932	peak_48991
chr1	206741030	206872886	H3K27me3	0.51442975	peak_15506
chr1	206765594	206776760	H3K4me1	0.49809954	peak_64200
chr1	207264499	207272094	H3K27me3	0.59990394	peak_15534
chr1	207405631	207526197	H3K27me3	0.47466987	peak_15552
chr1	207881695	207914945	H3K27ac	-0.58112246	peak_68662
chr1	207887504	207891208	H3K4me3	-0.48398593	peak_49427
chr1	207890978	207932222	H3K27me3	0.6670348	peak_15577
chr1	207896865	207900434	H3K4me1	-0.6484163000000001	peak_64576
chr1	207900469	207909486	H3K4me1	-0.5197285	peak_64577
chr1	207946203	208012743	H3K27me3	0.6505318	peak_15580
chr1	208207202	208207444	H3K4me3	-0.4159528	peak_49526
chr1	209641101	209764727	H3K27me3	0.5854982	peak_15760
chr1	209643776	209644034	H3K4me3	-0.42220417	peak_49892
chr1	210195006	210323042	H3K27me3	0.5467947	peak_15800
chr1	210262068	210263446	H3K4me3	-0.4351028	peak_50072
chr1	210264270	210264486	H3K4me3	-0.4023042	peak_50073
chr1	211955343	212123262	H3K36me3	0.5658765	peak_26453
chr1	212025609	212035188	H3K4me1	0.55058825	peak_66197
chr1	212487335	212540751	H3K27me3	0.55543816	peak_15997
chr1	212572192	212649463	H3K27me3	0.52774376	peak_16000
chr1	212593776	212598166	H3K4me1	0.49873304	peak_66432
chr1	213383374	213383525	H3K4me3	-0.42394227	peak_50914
chr1	213923835	214046015	H3K27me3	0.5053061	peak_16075
chr1	214056074	214280872	H3K27me3	0.557455	peak_16078
chr1	219917496	219947578	H3K27me3	0.5226891	peak_16793
chr1	221721405	221726064	H3K9me3	0.6126771	peak_22643
chr1	222774612	222805948	H3K27me3	0.5822329	peak_17094
chr1	223113062	223117482	H3K27ac	-0.5607143	peak_74887
chr1	223113700	223116671	H3K4me1	-0.6707692	peak_70683
chr1	223114767	223115059	H3K4me3	-0.3954747	peak_53308
chr1	223116837	223117331	H3K4me3	-0.39860663	peak_53309
chr1	223319423	223367199	H3K27me3	0.59087634	peak_17131
chr1	223370237	223395631	H3K27me3	0.46833134	peak_17132
chr1	223542567	223544042	H3K4me1	-0.634313	peak_70841
chr1	225895730	225900353	H3K4me1	0.51393664	peak_71573
chr1	226503709	226662271	H3K27me3	0.5127010999999999	peak_17422
chr1	226909916	226912153	H3K4me1	-0.5006109000000001	peak_71903
chr1	227558525	227558967	H3K4me3	-0.5490654	peak_54671
chr1	227559272	227561730	H3K4me3	-0.6590296999999999	peak_54672
chr1	228497256	228520791	H3K27me3	0.54861945	peak_17561
chr1	228713013	228773556	H3K27me3	0.5270108	peak_17569
chr1	229339114	229415852	H3K27me3	0.5691853	peak_17588
chr1	229460783	229462027	H3K4me1	-0.5709502	peak_72746
chr1	229506140	229510079	H3K4me3	0.585973	peak_55416
chr1	230040460	230063325	H3K27me3	0.5619688	peak_17622
chr1	230223738	230225389	H3K4me3	-0.41935155	peak_55657
chr1	230754595	230841814	H3K27me3	0.6005762	peak_17663
chr1	230831140	230833345	H3K4me1	-0.49076924	peak_73233
chr1	230865429	230899816	H3K27me3	0.51212484	peak_17669
chr1	231002190	231127606	H3K27me3	0.57262903	peak_17678
chr1	231129403	231222552	H3K27me3	0.59855944	peak_17679
chr1	231694194	231694760	H3K4me3	-0.4914712	peak_56155
chr1	233289015	233297471	H3K4me1	0.59466064	peak_74227
chr1	233292287	233296555	H3K4me3	0.52460545	peak_56667
chr1	234597504	234609545	H3K4me1	0.49122173	peak_74741
chr1	234598626	234614532	H3K4me3	0.4347165	peak_57039
chr1	236116787	236151023	H3K27me3	0.5202880999999999	peak_18294
chr1	236513821	236527644	H3K4me1	0.42624435	peak_75488
chr1	236652560	236713516	H3K27me3	0.52912366	peak_18343
chr1	236682546	236682852	H3K4me1	-0.45543244	peak_75571
chr1	241448851	241449076	H3K4me3	-0.39950553	peak_58717
chr1	243413252	243418050	H3K4me1	0.51855206	peak_78436
chr1	243419275	243423151	H3K4me1	0.45746607	peak_78437
chr1	247032977	247079640	H3K36me3	0.5290275999999999	peak_31824
chr1	248677638	248685553	H3K9me3	0.46986794	peak_26025
chr10	293923	294487	H3K4me3	-0.4028993	peak_61345
chr10	3431483	3434626	H3K4me1	-0.6121267	peak_81810
chr10	5017215	5017542	H3K4me3	-0.41681552	peak_62751
chr10	6227321	6228712	H3K4me3	-0.5570881	peak_63225
chr10	7583161	7597672	H3K36me3	-0.524996	peak_33517
chr10	7591213	7602344	H3K4me1	-0.53357464	peak_83498
chr10	7883647	7884361	H3K4me1	-0.43901446	peak_83635
chr10	11543942	11565109	H3K4me1	0.47257918	peak_85076
chr10	12389458	12390064	H3K4me3	-0.42798045	peak_64733
chr10	12730653	12731893	H3K4me3	-0.5426065999999999	peak_64851
chr10	13160997	13217076	H3K36me3	0.6000645	peak_34387
chr10	13188049	13188339	H3K4me1	-0.5346371999999999	peak_85711
chr10	13188415	13192552	H3K4me1	-0.58171946	peak_85712
chr10	15346317	15347368	H3K4me3	-0.40798375	peak_65617
chr10	16872060	16872292	H3K36me3	-0.56325656	peak_34857
chr10	22847085	22852585	H3K27ac	-0.6244898	peak_94638
chr10	24097582	24098780	H3K4me1	-0.46176124	peak_90160
chr10	24183049	24185173	H3K4me1	-0.56190044	peak_90204
chr10	26612392	26612754	H3K4me3	-0.46525642	peak_68218
chr10	26954927	26972941	H3K36me3	-0.5273343	peak_36506
chr10	29343848	29345190	H3K4me3	-0.51312846	peak_68914
chr10	29833903	29845139	H3K4me1	-0.42895928	peak_92339
chr10	31649002	31650572	H3K4me3	-0.49035648	peak_69697
chr10	32444809	32448227	H3K4me3	0.4237872	peak_69953
chr10	32602034	32602411	H3K4me3	-0.38847944	peak_69977
chr10	43244404	43329886	H3K27me3	0.5170228	peak_24174
chr10	43319429	43319580	H3K4me3	-0.47711685	peak_73253
chr10	43352993	43356948	H3K4me1	0.46005565	peak_95636
chr10	43393860	43410734	H3K4me3	0.48503792	peak_73281
chr10	43590521	43625405	H3K9me3	0.6037600000000001	peak_31734
chr10	43688516	43695109	H3K27ac	-0.5510204000000001	peak_100684
chr10	45240982	45242713	H3K4me1	0.52542984	peak_96225
chr10	46094076	46094423	H3K4me3	-0.41688016	peak_73992
chr10	47058140	47064918	H3K4me1	-0.5351130999999999	peak_96651
chr10	47092187	47093396	H3K4me1	-0.56526756	peak_96667
chr10	49252027	49419392	H3K27me3	0.53565425	peak_24496
chr10	49536323	49716227	H3K27me3	0.5320048	peak_24506
chr10	50216725	50263719	H3K27me3	0.49810323	peak_24531
chr10	50796163	50826439	H3K27me3	0.47141588	peak_24576
chr10	58613935	58617225	H3K4me1	-0.46068916	peak_100411
chr10	59307241	59334580	H3K4me1	-0.5297738000000001	peak_100680
chr10	59334654	59368067	H3K27ac	-0.5884694	peak_105708
chr10	62262911	62270305	H3K4me1	0.5933937	peak_101775
chr10	62264156	62269990	H3K27ac	0.5485714	peak_106867
chr10	62265111	62269958	H3K4me3	0.5472821999999999	peak_77671
chr10	67861402	67865613	H3K4me1	0.5339366999999999	peak_103958
chr10	69396641	69427896	H3K27ac	-0.5227550999999999	peak_109484
chr10	69456702	69719061	H3K27me3	0.56677073	peak_26744
chr10	69719547	69810059	H3K27me3	0.48965186	peak_26745
chr10	71117658	71226732	H3K27me3	0.4794718	peak_26820
chr10	71158351	71159338	H3K4me1	-0.44931766	peak_105205
chr10	73918489	73927425	H3K4me1	0.6720362	peak_106170
chr10	74421312	74425607	H3K9me3	0.46132052	peak_35415
chr10	75110182	75114478	H3K4me3	0.4732904	peak_80964
chr10	75351539	75444646	H3K27me3	0.5064586	peak_27046
chr10	75643896	75667271	H3K4me1	-0.47004524	peak_106758
chr10	75802971	75805103	H3K4me1	-0.4652594	peak_106807
chr10	76452375	76462057	H3K27ac	-0.5273469	peak_112458
chr10	76453793	76463782	H3K4me1	-0.45692307	peak_107057
chr10	76623635	76627211	H3K4me1	-0.46118692	peak_107112
chr10	77537301	77537497	H3K4me3	-0.46990398	peak_81563
chr10	77593609	77594848	H3K4me3	-0.39129737	peak_81587
chr10	78032680	78040706	H3K4me3	0.66680294	peak_81743
chr10	78032728	78046422	H3K4me1	0.5004525	peak_107551
chr10	79172758	79173121	H3K4me3	-0.49907157	peak_82127
chr10	79483096	79504207	H3K27me3	0.4702520999999999	peak_27269
chr10	80139155	80139715	H3K4me1	-0.5485626	peak_108086
chr10	84449430	84449801	H3K4me1	-0.42752722	peak_109491
chr10	85656679	85662768	H3K4me1	-0.48180994	peak_109954
chr10	86489358	86490684	H3K4me1	-0.42950225	peak_110294
chr10	86697655	86700719	H3K4me1	-0.44923076	peak_110361
chr10	88854732	88854999	H3K4me3	-0.45340216	peak_84256
chr10	88946876	88954871	H3K4me3	-0.47206306	peak_84291
chr10	89017640	89018140	H3K4me3	-0.44769594	peak_84313
chr10	92593253	92659696	H3K36me3	0.57385904	peak_46511
chr10	93703053	93745172	H3K27me3	0.49061224	peak_28753
chr10	93812905	93899935	H3K27me3	0.48216087	peak_28758
chr10	94770401	94775764	H3K9me3	-0.5315246	peak_37843
chr10	95404573	95404834	H3K4me3	-0.62154007	peak_85901
chr10	96886908	96887169	H3K4me3	-0.4405857	peak_86362
chr10	97243354	97245708	H3K4me1	-0.43095022	peak_114152
chr10	97415972	97425925	H3K4me1	0.45140272	peak_114236
chr10	97668291	97668442	H3K4me3	-0.4383375	peak_86620
chr10	98569129	98571457	H3K4me1	-0.4418752	peak_114655
chr10	98610341	98614213	H3K4me1	-0.54615384	peak_114670
chr10	99202843	99207903	H3K9me3	-0.5182713	peak_38387
chr10	99202891	99204405	H3K4me1	-0.5020720000000001	peak_114890
chr10	99438681	99575993	H3K27me3	0.48264107	peak_29198
chr10	100146150	100151254	H3K4me1	0.50153846	peak_115225
chr10	100183166	100188555	H3K4me3	0.5556399000000001	peak_87222
chr10	100343438	100358644	H3K4me1	0.46343893	peak_115307
chr10	100345232	100352420	H3K4me3	0.61952066	peak_87277
chr10	100882484	100883349	H3K4me3	-0.42012975	peak_87403
chr10	101042222	101044085	H3K4me3	0.5230274	peak_87458
chr10	102448722	102457391	H3K4me1	0.5160180999999999	peak_116074
chr10	102579062	102580097	H3K4me3	-0.5253145	peak_87910
chr10	102615788	102615939	H3K4me3	-0.40849653	peak_87928
chr10	102709022	102720192	H3K4me1	0.45312217	peak_116157
chr10	102710079	102716492	H3K4me3	0.5139684	peak_87960
chr10	103889811	103890388	H3K4me3	-0.4175776	peak_88350
chr10	103913276	103916510	H3K9me3	0.4931210999999999	peak_38816
chr10	103914538	103919235	H3K4me3	0.47796604	peak_88363
chr10	104078944	104079371	H3K4me3	-0.40737388	peak_88416
chr10	104575485	104575636	H3K4me3	-0.39460683	peak_88541
chr10	104691533	104691869	H3K4me1	-0.5255236999999999	peak_116838
chr10	105506429	105514753	H3K27me3	-0.52432173	peak_29643
chr10	106617887	106620726	H3K4me1	-0.49785057	peak_117645
chr10	110141908	110225708	H3K27me3	0.49810323	peak_30255
chr10	110779540	110779973	H3K4me3	-0.46634024	peak_89831
chr10	113517876	113519608	H3K4me1	-0.4349321	peak_120090
chr10	113519639	113521614	H3K4me1	-0.5076132999999999	peak_120091
chr10	113521185	113521333	H3K4me3	-0.39223242	peak_90484
chr10	113521684	113666170	H3K27me3	0.4922449	peak_30577
chr10	113573908	113663402	H3K36me3	-0.54305756	peak_49456
chr10	114024590	114118255	H3K27me3	0.58866745	peak_30592
chr10	114276810	114277169	H3K4me1	-0.4848449999999999	peak_120437
chr10	114327300	114331216	H3K4me1	-0.49412882	peak_120462
chr10	114601853	114617322	H3K27ac	-0.55010206	peak_126168
chr10	116798947	116799098	H3K4me3	-0.38551757	peak_91301
chr10	116946699	116949450	H3K4me1	0.46289593	peak_121438
chr10	118302591	118302980	H3K4me3	-0.40140933	peak_91674
chr10	118687394	118687798	H3K4me1	-0.49286985	peak_122159
chr10	119147400	119147602	H3K4me1	-0.57304126	peak_122334
chr10	119148159	119148628	H3K4me1	-0.45175162	peak_122335
chr10	119175615	119179808	H3K4me3	0.47258908	peak_91930
chr10	119723020	119725893	H3K4me1	0.5271493	peak_122489
chr10	119903672	119904916	H3K4me1	-0.45005542	peak_122562
chr10	119903893	119904127	H3K4me3	-0.49210697	peak_92221
chr10	120784305	120784506	H3K4me3	-0.44128224	peak_92424
chr10	121376934	121377209	H3K4me1	-0.43609282	peak_123239
chr10	122005787	122015997	H3K4me1	-0.5771041	peak_123504
chr10	122138796	122143452	H3K4me3	-0.38591462	peak_92793
chr10	122635679	122638438	H3K4me1	-0.43729496	peak_123675
chr10	122636751	122637398	H3K4me3	-0.40942305	peak_92959
chr10	123936770	123937240	H3K4me1	-0.46545556	peak_124257
chr10	124628009	124628647	H3K4me3	-0.4242389	peak_93479
chr10	124701124	124701980	H3K4me3	-0.41023394	peak_93516
chr10	124930763	124931644	H3K4me1	-0.5190515	peak_124530
chr10	125015013	125017469	H3K4me3	-0.6230690999999999	peak_93625
chr10	125148998	125150699	H3K4me3	-0.39888948	peak_93700
chr10	125651169	125652205	H3K9me3	-0.53901213	peak_41447
chr10	125987873	125989655	H3K4me1	-0.4498292	peak_124904
chr10	126313037	126313489	H3K4me1	-0.4828746	peak_125050
chr10	127994312	128004578	H3K4me1	-0.4352036	peak_125778
chr10	128400538	128401591	H3K4me1	-0.4771709	peak_125955
chr10	128862248	128862803	H3K4me1	-0.50970066	peak_126169
chr10	128926120	128931141	H3K4me1	-0.54642534	peak_126199
chr10	128927461	128928442	H3K4me3	-0.5179729999999999	peak_94687
chr10	129094658	129098712	H3K4me1	-0.560905	peak_126272
chr10	129095663	129097136	H3K4me3	-0.4428404	peak_94740
chr10	129543200	129545351	H3K27ac	-0.52959186	peak_131999
chr10	132563210	132565834	H3K4me3	-0.4373822	peak_95942
chr11	679397	681414	H3K4me1	-0.43448946	peak_128401
chr11	681654	682302	H3K4me1	-0.4869734999999999	peak_128402
chr11	1537639	1663364	H3K27me3	0.50165665	peak_32290
chr11	1551912	1562555	H3K27ac	-0.5985714	peak_134089
chr11	1557700	1560332	H3K4me3	-0.43378136	peak_96935
chr11	1902350	1915496	H3K27ac	-0.53183675	peak_134227
chr11	1906887	1907155	H3K4me3	-0.38660857	peak_97084
chr11	2154951	2159927	H3K4me3	-0.5679719	peak_97132
chr11	5520514	5542434	H3K27me3	0.46785113	peak_32528
chr11	5922708	5922909	H3K4me3	-0.47532448	peak_98053
chr11	6128451	6130042	H3K4me1	-0.4282353	peak_130054
chr11	6251611	6323494	H3K27me3	0.60009605	peak_32603
chr11	6680905	6684298	H3K4me3	0.56984216	peak_98253
chr11	7291805	7292146	H3K4me1	-0.4907117	peak_130480
chr11	7985682	7990497	H3K4me3	0.49304494	peak_98479
chr11	8109632	8109966	H3K4me1	-0.5544484000000001	peak_130724
chr11	8110067	8114120	H3K4me1	-0.53719455	peak_130725
chr11	8145219	8306737	H3K27me3	0.5594718000000001	peak_32774
chr11	8980335	9015468	H3K27me3	0.48456183	peak_32845
chr11	9067974	9097220	H3K27me3	0.5368066999999999	peak_32851
chr11	9606502	9620505	H3K4me1	0.5630769	peak_131276
chr11	10911639	10912320	H3K4me3	-0.42111257	peak_99340
chr11	10925444	11144817	H3K27me3	0.53584635	peak_33009
chr11	11397169	11397468	H3K4me3	-0.39793965	peak_99443
chr11	11600409	11696280	H3K27me3	0.55543816	peak_33021
chr11	13745515	13745666	H3K4me3	-0.4051349999999999	peak_100234
chr11	13937497	13985670	H3K27me3	0.51692677	peak_33230
chr11	14892446	14927055	H3K27me3	0.51145256	peak_33306
chr11	14964941	15013285	H3K27me3	0.47620648	peak_33308
chr11	15672128	15674416	H3K4me1	-0.45576724	peak_133423
chr11	15818402	15846260	H3K27me3	0.4755342000000001	peak_33380
chr11	17384260	17760268	H3K27me3	0.51817524	peak_33484
chr11	18164053	18200084	H3K27me3	0.48715487	peak_33521
chr11	18200978	18247533	H3K27me3	0.5019448000000001	peak_33522
chr11	19221202	19241647	H3K36me3	0.5260442	peak_55237
chr11	19237427	19244844	H3K4me3	0.61291635	peak_101489
chr11	19261513	19393975	H3K27me3	0.55255705	peak_33568
chr11	19604797	19609795	H3K4me1	-0.540724	peak_134989
chr11	19667263	19687724	H3K27ac	-0.5207143	peak_141145
chr11	20101705	20101945	H3K4me1	-0.4373861	peak_135100
chr11	20102154	20103184	H3K4me1	-0.49734157	peak_135101
chr11	20123270	20232760	H3K27me3	0.53286916	peak_33628
chr11	32105087	32110445	H3K27ac	0.582551	peak_145217
chr11	33836869	33941932	H3K27me3	0.4782233	peak_34945
chr11	34913947	34919325	H3K4me3	0.4143774999999999	peak_104891
chr11	43489269	43490607	H3K4me1	-0.4750225999999999	peak_143228
chr11	43497955	43644031	H3K27me3	0.5547659	peak_35819
chr11	43927530	44069281	H3K27me3	0.47486195	peak_35832
chr11	43995415	43995749	H3K4me1	-0.4630149999999999	peak_143416
chr11	44285820	44554194	H3K27me3	0.49983194	peak_35862
chr11	45011082	45016839	H3K9me3	-0.45767108	peak_47918
chr11	45436868	45437651	H3K4me1	-0.47995293	peak_143874
chr11	45712934	45713168	H3K4me1	-0.42821956	peak_144018
chr11	47395798	47396067	H3K4me3	-0.41422066	peak_108064
chr11	57270614	57271051	H3K4me1	-0.47812805	peak_145406
chr11	59812002	59822040	H3K4me1	0.44108596	peak_146295
chr11	61910041	61912743	H3K4me3	-0.4726837	peak_112609
chr11	62760831	62763186	H3K4me3	0.45020452	peak_112895
chr11	62837339	62843090	H3K4me3	0.48930445	peak_112925
chr11	62849630	62858921	H3K27ac	0.59816325	peak_153184
chr11	62849830	62855789	H3K4me1	0.48262444	peak_147282
chr11	62851261	62858967	H3K4me3	0.6984219	peak_112927
chr11	62853089	62855533	H3K9me3	0.46612245	peak_49475
chr11	62856041	62858895	H3K4me1	0.5493213	peak_147283
chr11	64909031	64912589	H3K4me1	-0.4479637999999999	peak_147893
chr11	65163171	65171679	H3K4me1	0.45493212	peak_147982
chr11	65380036	65381080	H3K4me3	-0.43380037	peak_113790
chr11	65999836	66003824	H3K4me3	0.38836932	peak_114024
chr11	66095878	66122801	H3K4me1	0.43357465	peak_148253
chr11	66386380	66430445	H3K27me3	0.5028090999999999	peak_37276
chr11	66933742	66933983	H3K4me3	-0.39465863	peak_114368
chr11	67075519	67079964	H3K4me1	0.4632579	peak_148594
chr11	68901577	68906473	H3K4me3	0.3950321	peak_115011
chr11	68933992	68934317	H3K4me3	-0.395183	peak_115018
chr11	68935063	68935270	H3K4me3	-0.41976845	peak_115019
chr11	69063439	69068304	H3K9me3	-0.4832289000000001	peak_50164
chr11	69065194	69065423	H3K4me3	-0.45353204	peak_115066
chr11	70823983	70827579	H3K4me3	-0.45815307	peak_115685
chr11	72377088	72382454	H3K4me1	-0.4318552	peak_150514
chr11	72536329	72682496	H3K27me3	0.5171189	peak_37705
chr11	72622342	72643693	H3K27ac	-0.52112246	peak_157285
chr11	74819928	74832161	H3K9me3	0.52288115	peak_50831
chr11	74894827	74897557	H3K4me1	-0.48752233	peak_151449
chr11	75343129	75344312	H3K4me3	-0.39772645	peak_116969
chr11	75529970	75530121	H3K4me3	-0.40778503	peak_117054
chr11	75767898	75771695	H3K4me3	0.4228520999999999	peak_117136
chr11	76148724	76235038	H3K27me3	0.48081633	peak_37949
chr11	76225285	76225437	H3K4me3	-0.4234446	peak_117295
chr11	77623596	77624521	H3K4me1	-0.5009507000000001	peak_152373
chr11	78880802	78881571	H3K4me1	-0.47051916	peak_152894
chr11	82663420	82860034	H3K27me3	0.6489796	peak_38722
chr11	82906840	82959833	H3K36me3	0.573214	peak_63758
chr11	83747303	83765772	H3K27me3	0.5972149	peak_38807
chr11	85934399	85935436	H3K4me3	-0.55189943	peak_119377
chr11	86838488	86845493	H3K9me3	-0.47151193	peak_52508
chr11	93614180	93661322	H3K27me3	0.4907083	peak_40043
chr11	95001472	95017539	H3K27me3	0.63255703	peak_40147
chr11	95026329	95066635	H3K27me3	0.48270068	peak_40149
chr11	95072329	95085730	H3K27ac	-0.6097959	peak_165419
chr11	96184472	96201891	H3K4me1	0.44524887	peak_159365
chr11	96723799	96725976	H3K9me3	-0.5216327000000001	peak_53703
chr11	99350780	99353820	H3K4me1	-0.50126696	peak_160238
chr11	102266970	102274241	H3K4me1	0.56579185	peak_161334
chr11	102562402	102573638	H3K9me3	0.4880192	peak_54029
chr11	106015985	106023344	H3K4me3	0.52109873	peak_124247
chr11	108216579	108222688	H3K4me1	0.5714931999999999	peak_163716
chr11	109945121	109947402	H3K4me1	0.4530317	peak_164427
chr11	112022203	112026428	H3K4me3	0.45599058	peak_125702
chr11	112460349	112494993	H3K27me3	0.49032414	peak_42011
chr11	112897778	112979184	H3K27me3	0.6020168	peak_42039
chr11	113619825	113635294	H3K27me3	0.5660024	peak_42092
chr11	113914632	114285691	H3K27me3	0.4847539	peak_42119
chr11	114055711	114249593	H3K27ac	-0.61	peak_172146
chr11	114153553	114154551	H3K4me3	-0.51398754	peak_126348
chr11	114154800	114164940	H3K4me3	-0.44547042	peak_126349
chr11	116594329	116594671	H3K4me1	-0.5103864	peak_166855
chr11	117056480	117056789	H3K4me1	-0.4744882	peak_167008
chr11	117535116	117535874	H3K4me3	-0.39243323	peak_127342
chr11	117947338	118192858	H3K27me3	0.52883554	peak_42307
chr11	118332956	118359500	H3K27me3	0.47908762	peak_42309
chr11	118580600	118583200	H3K4me1	-0.6081448	peak_167550
chr11	118581019	118581241	H3K4me3	-0.52121764	peak_127640
chr11	119194644	119197570	H3K4me1	0.52542984	peak_167788
chr11	119612486	119620692	H3K4me1	0.5129412	peak_167932
chr11	120085569	120366122	H3K27me3	0.5505401999999999	peak_42391
chr11	120324569	120327867	H3K4me3	0.40227932	peak_128238
chr11	121094321	121163256	H3K27me3	0.47466987	peak_42409
chr11	122902103	123032046	H3K27me3	0.5891476999999999	peak_42565
chr11	122924239	122932710	H3K36me3	-0.5811966	peak_70192
chr11	123055986	123064971	H3K4me3	0.48983046	peak_129080
chr11	123628723	123712737	H3K27me3	0.51087636	peak_42628
chr11	123629226	123629470	H3K4me3	-0.41554606	peak_129277
chr11	124739117	124741655	H3K4me3	0.39625946	peak_129501
chr11	124801138	124907817	H3K27me3	0.52816325	peak_42677
chr11	124893405	124893619	H3K4me3	-0.5860859	peak_129568
chr11	124893948	124894161	H3K4me3	-0.54115784	peak_129569
chr11	124952781	124955694	H3K4me3	0.6622442	peak_129593
chr11	126254784	126256264	H3K4me1	-0.43746606	peak_170242
chr11	128067646	128067858	H3K4me3	-0.46496695	peak_130429
chr11	128184252	128184529	H3K4me1	-0.4299379	peak_171033
chr11	128184265	128184416	H3K4me3	-0.42348647	peak_130458
chr11	128868779	128960235	H3K27me3	0.49695078	peak_42883
chr11	129344781	129413491	H3K27me3	0.5318126999999999	peak_42896
chr11	130518903	130520940	H3K4me1	-0.6397430000000001	peak_171832
chr11	134783050	134783201	H3K4me3	-0.40266013	peak_132270
chr12	55311	55462	H3K4me3	-0.45366725	peak_132328
chr12	337705	341787	H3K4me1	-0.5342081	peak_173901
chr12	1095414	1105262	H3K4me1	0.43883345	peak_174136
chr12	1654503	1672013	H3K27ac	-0.58591837	peak_181224
chr12	2426990	2436822	H3K4me1	-0.6046154	peak_174529
chr12	2705651	2795410	H3K27me3	0.4677550999999999	peak_43375
chr12	2772117	2772501	H3K4me1	-0.5581698	peak_174668
chr12	3772009	3782108	H3K27me3	0.5184634	peak_43454
chr12	4604453	4606285	H3K4me3	0.44717193	peak_133861
chr12	4750712	5028747	H3K27me3	0.49954382	peak_43502
chr12	5156066	5156342	H3K9me3	-0.50531197	peak_59150
chr12	5722607	5728781	H3K36me3	-0.6072408	peak_73072
chr12	8076768	8082062	H3K4me1	0.5438009	peak_176667
chr12	9063375	9082175	H3K27me3	0.49358943	peak_43884
chr12	9225704	9239200	H3K27me3	0.6912365	peak_43897
chr12	11240350	11267503	H3K9me3	-0.5809844	peak_59868
chr12	11422334	11457985	H3K27me3	0.4827371	peak_44108
chr12	11479953	11567026	H3K27me3	0.49042016	peak_44112
chr12	13307256	13307595	H3K4me1	-0.43796057	peak_178615
chr12	15044400	15046782	H3K4me1	-0.58289593	peak_179307
chr12	15046824	15048247	H3K4me1	-0.4563904	peak_179308
chr12	15142146	15226094	H3K27ac	-0.6022449000000001	peak_186331
chr12	15150406	15155872	H3K4me1	-0.44895926	peak_179357
chr12	16015429	16015841	H3K4me3	-0.4411045999999999	peak_136903
chr12	19229551	19229756	H3K4me3	-0.38745204	peak_137638
chr12	19416337	19417032	H3K4me3	-0.4344681999999999	peak_137683
chr12	19664497	19667999	H3K4me1	-0.49992082	peak_180973
chr12	21520564	21541325	H3K27me3	0.60230494	peak_45142
chr12	22115042	22119925	H3K4me1	-0.43104073	peak_181906
chr12	27000385	27019292	H3K4me1	0.45339367	peak_183966
chr12	29576745	29584411	H3K4me1	-0.47312218	peak_185008
chr12	30398886	30399426	H3K4me1	-0.45392603	peak_185300
chr12	31266958	31326535	H3K36me3	0.51386875	peak_77134
chr12	31296166	31305753	H3K4me1	0.5574661	peak_185631
chr12	31313916	31327959	H3K4me1	0.6866968000000001	peak_185634
chr12	31316341	31327839	H3K4me3	0.6149619000000001	peak_140690
chr12	31514847	31528621	H3K4me1	0.48253393	peak_185716
chr12	31516743	31521292	H3K27ac	0.5217347	peak_192831
chr12	32252128	32254006	H3K27ac	0.52394193	peak_193182
chr12	41995331	42026435	H3K27me3	0.47342137	peak_47085
chr12	42167717	42168028	H3K4me1	-0.49394	peak_188322
chr12	42238422	42241996	H3K4me1	0.5013575	peak_188353
chr12	42324552	42328619	H3K4me3	0.61531264	peak_143739
chr12	42755657	42758391	H3K27ac	0.5793878	peak_195445
chr12	44226976	44228365	H3K4me1	-0.45059842	peak_189201
chr12	45120902	45121820	H3K4me1	0.46376616	peak_189539
chr12	45400323	45402955	H3K4me1	-0.48688886	peak_189597
chr12	45646385	45648250	H3K27me3	0.5035774000000001	peak_47451
chr12	46181178	46269949	H3K36me3	0.55249155	peak_79011
chr12	47494123	47501680	H3K9me3	-0.46084034	peak_64316
chr12	47521184	47549519	H3K27me3	0.5220168	peak_47664
chr12	47553325	47593046	H3K27me3	0.4964706	peak_47666
chr12	47854009	48044220	H3K27me3	0.5242257	peak_47683
chr12	48159418	48208838	H3K27me3	0.5789675999999999	peak_47691
chr12	48347067	48403055	H3K27me3	0.61008406	peak_47698
chr12	48677855	48683242	H3K4me3	0.52893037	peak_145424
chr12	49705525	49734846	H3K27me3	0.529988	peak_47788
chr12	50218123	50224938	H3K4me3	0.43798944	peak_145917
chr12	50257677	50258506	H3K4me3	-0.3908824999999999	peak_145930
chr12	50270165	50279849	H3K27ac	-0.66812927	peak_198300
chr12	50584870	50591550	H3K4me1	0.45900452	peak_191355
chr12	50731907	50735300	H3K27ac	0.53336734	peak_198532
chr12	51591134	51599991	H3K4me1	0.4514932	peak_191776
chr12	52150177	52150370	H3K4me3	-0.40826437	peak_146470
chr12	52267084	52267235	H3K4me3	-0.42329997	peak_146517
chr12	52305818	52305991	H3K4me3	-0.440367	peak_146526
chr12	53042101	53082061	H3K27ac	-0.53204083	peak_199466
chr12	54215619	54218565	H3K4me3	0.47071883	peak_147061
chr12	54412490	54487408	H3K27me3	0.5527491	peak_48079
chr12	56720436	56726505	H3K4me3	0.641087	peak_147722
chr12	57141517	57141775	H3K4me3	-0.56226647	peak_147869
chr12	57287807	57288184	H3K4me3	-0.39005452	peak_147929
chr12	58015795	58020771	H3K9me3	-0.48523408	peak_65313
chr12	63141609	63165666	H3K27me3	0.48289275	peak_48897
chr12	64757079	64760773	H3K4me3	0.46376383	peak_149542
chr12	64766055	64802401	H3K27me3	0.5421849	peak_49041
chr12	65359149	65361720	H3K4me1	-0.43828055	peak_196589
chr12	71418946	71480931	H3K27me3	0.57128453	peak_49828
chr12	71838603	71841770	H3K4me3	0.43004087	peak_151478
chr12	74547043	74547246	H3K4me3	-0.5134225	peak_151979
chr12	75294702	75316487	H3K36me3	-0.5185454	peak_83159
chr12	75564155	75567669	H3K9me3	0.49013206	peak_67515
chr12	75633604	75647268	H3K27ac	0.6111224000000001	peak_207488
chr12	75637460	75647283	H3K4me1	0.47710407	peak_200555
chr12	76542199	76564161	H3K4me1	0.58877826	peak_200919
chr12	79549416	79555388	H3K9me3	0.47232828	peak_68037
chr12	79668088	79694130	H3K4me1	0.47285068	peak_202317
chr12	81328042	81328347	H3K4me1	-0.4640183	peak_202965
chr12	82355694	82360492	H3K4me3	0.5751022	peak_153797
chr12	84101462	84101678	H3K4me3	-0.40900558	peak_154186
chr12	89643473	89650245	H3K4me1	0.4722172	peak_205921
chr12	89701634	89712154	H3K4me3	0.3911747	peak_155355
chr12	93054034	93077192	H3K27me3	0.52211285	peak_52271
chr12	93711814	93712106	H3K4me3	-0.38629657	peak_156439
chr12	93744981	93747820	H3K4me1	-0.45049775	peak_207529
chr12	93787773	93789071	H3K9me3	0.4562305	peak_69961
chr12	95072914	95073524	H3K27me3	-0.5105454	peak_52497
chr12	95380328	95382035	H3K4me3	-0.4911814	peak_156986
chr12	98102368	98102933	H3K4me1	-0.4544537	peak_209129
chr12	99852847	99857914	H3K9me3	-0.56081635	peak_70791
chr12	101708385	101709333	H3K27ac	-0.5256953000000001	peak_217573
chr12	102474838	102476471	H3K4me3	-0.40465233	peak_158521
chr12	102900620	102987017	H3K27me3	0.4820648	peak_53250
chr12	104181862	104183294	H3K4me3	-0.46008176	peak_158904
chr12	104262360	104265201	H3K4me1	0.45643568	peak_211717
chr12	105314583	105340038	H3K4me1	0.44977376	peak_212071
chr12	106078822	106079305	H3K4me3	-0.4612101999999999	peak_159502
chr12	106089697	106090201	H3K4me3	-0.5369679	peak_159510
chr12	106090269	106091791	H3K4me3	-0.4353594	peak_159511
chr12	106190709	106198951	H3K4me1	-0.45927602	peak_212441
chr12	106551126	106748507	H3K27me3	0.6238175	peak_53639
chr12	108309931	108310237	H3K4me3	-0.39316958	peak_160028
chr12	109266317	109427811	H3K27me3	0.5044417999999999	peak_53760
chr12	109486991	109488268	H3K4me1	-0.4501007000000001	peak_213759
chr12	109572290	109575813	H3K4me3	0.4294564	peak_160455
chr12	115685281	115689668	H3K4me1	-0.53087175	peak_216243
chr12	116442884	116444587	H3K4me1	0.46389142	peak_216482
chr12	117454983	117455227	H3K4me1	-0.46652293	peak_216891
chr12	120246952	120250827	H3K4me3	-0.54693156	peak_163265
chr12	120695293	120704704	H3K4me1	-0.47104073	peak_218179
chr12	122849280	122849598	H3K4me3	-0.5015784000000001	peak_164113
chr12	123478083	123480800	H3K4me3	-0.58936286	peak_164335
chr12	123632242	123635383	H3K4me3	0.5341905	peak_164383
chr12	124496932	124498464	H3K4me3	-0.40579203	peak_164700
chr12	124968815	124968966	H3K4me3	-0.39071244	peak_164907
chr12	129207994	129208343	H3K4me3	-0.41662505	peak_166667
chr12	131045999	131051472	H3K27ac	-0.5232653	peak_229355
chr12	131047436	131047769	H3K4me3	-0.4062054	peak_167454
chr12	131581661	131581927	H3K27me3	-0.4904246	peak_55237
chr13	18961227	18961979	H3K4me1	-0.44787416	peak_223102
chr13	23887588	23890634	H3K4me3	0.38924602	peak_170217
chr13	24096456	24098305	H3K4me1	0.44624433	peak_224978
chr13	24427763	24430208	H3K9me3	-0.59788716	peak_75472
chr13	24732815	24805841	H3K27me3	0.6208403	peak_56030
chr13	27372790	27373616	H3K4me3	-0.40558746	peak_171106
chr13	27677119	27998682	H3K27me3	0.4688115	peak_56208
chr13	28630866	28631410	H3K4me1	-0.46406263	peak_226775
chr13	29264481	29264907	H3K4me1	-0.5223728	peak_227041
chr13	32840693	32842197	H3K4me1	-0.45348418	peak_228403
chr13	33346925	33356639	H3K27ac	-0.5262245	peak_236297
chr13	34742222	34749259	H3K9me3	-0.45834333	peak_76898
chr13	35245259	35245751	H3K4me3	-0.38662782	peak_173334
chr13	42272187	42286017	H3K4me1	0.47665158	peak_232139
chr13	44012754	44019618	H3K4me1	-0.42995474	peak_232827
chr13	44132575	44133234	H3K4me3	-0.4556148	peak_175674
chr13	44559920	44577316	H3K4me1	0.4684162999999999	peak_233030
chr13	44867545	44877217	H3K4me1	-0.44081447	peak_233154
chr13	45758598	45947165	H3K27me3	0.5030011999999999	peak_58144
chr13	46364676	46395381	H3K27me3	0.4764946	peak_58166
chr13	48623414	48632667	H3K4me1	-0.50769234	peak_234615
chr13	49089249	49090295	H3K4me1	-0.5279638000000001	peak_234814
chr13	49459127	49465245	H3K9me3	0.49387756	peak_78893
chr13	51582987	51589671	H3K4me3	0.5551723000000001	peak_177728
chr13	51584516	51593713	H3K4me1	0.52199095	peak_235757
chr13	52616410	52619122	H3K4me3	0.4135592999999999	peak_178004
chr13	59867921	59881561	H3K36me3	0.5321722	peak_98942
chr13	60140032	60163540	H3K36me3	0.54273504	peak_98952
chr13	60142722	60145423	H3K4me1	0.5482353	peak_238560
chr13	76189735	76190616	H3K9me3	-0.47752592	peak_82661
chr13	76190076	76190541	H3K4me3	-0.43114656	peak_182781
chr13	76670281	76671594	H3K4me1	-0.5145818	peak_244455
chr13	86584873	86586957	H3K4me1	-0.42841628	peak_248100
chr13	97233287	97251943	H3K27ac	-0.62836736	peak_257703
chr13	97234364	97236619	H3K4me3	-0.5166569000000001	peak_187048
chr13	97889581	97891329	H3K4me1	-0.43873304	peak_252343
chr13	98676938	98678307	H3K4me3	-0.3943892	peak_187482
chr13	102370716	102415827	H3K27me3	0.47034815	peak_63038
chr13	102728533	102751414	H3K27me3	0.5689795999999999	peak_63064
chr13	109772034	109772551	H3K4me3	-0.42043716	peak_190236
chr13	109897992	109898143	H3K4me3	-0.40196958	peak_190271
chr13	110219939	110252401	H3K4me1	-0.4759276	peak_257299
chr13	110241579	110242410	H3K4me3	-0.43682748	peak_190357
chr13	110298023	110299992	H3K4me3	-0.4047925	peak_190397
chr13	111081723	111082231	H3K4me1	-0.5099161	peak_257563
chr13	111234063	111238946	H3K4me1	-0.48968327	peak_257587
chr13	112760571	112761490	H3K4me3	-0.41031036	peak_191228
chr13	112953811	112954126	H3K4me3	-0.40639317	peak_191301
chr13	113968929	113971571	H3K4me3	-0.48106366	peak_191681
chr13	114095518	114095903	H3K4me3	-0.40927437	peak_191740
chr14	20865840	20881934	H3K27me3	0.5241296	peak_64435
chr14	21379917	21385703	H3K4me3	0.62852126	peak_192771
chr14	22880891	22894842	H3K4me1	0.48995474	peak_259782
chr14	22882251	22888965	H3K4me3	0.4781414	peak_193141
chr14	22971286	22987329	H3K4me1	0.45909503	peak_259809
chr14	23233964	23285803	H3K27me3	0.48840335	peak_64577
chr14	23820674	23878712	H3K27me3	0.51087636	peak_64616
chr14	35111383	35114360	H3K9me3	0.6303633000000001	peak_89333
chr14	35330550	35345169	H3K27ac	-0.56418365	peak_269701
chr14	35989978	36119198	H3K27me3	0.4707323	peak_65876
chr14	36190785	36236131	H3K27me3	0.52739495	peak_65880
chr14	36417772	36693837	H3K27me3	0.4677550999999999	peak_65886
chr14	39173510	39177469	H3K4me3	0.5839859000000001	peak_197572
chr14	50201415	50203234	H3K4me1	-0.5730899	peak_269159
chr14	52474739	52480730	H3K9me3	-0.48091236	peak_91106
chr14	54480525	54490058	H3K4me3	0.5467562	peak_201301
chr14	54783847	54786301	H3K4me3	-0.49975154	peak_201401
chr14	55025350	55032038	H3K4me3	0.69888943	peak_201471
chr14	55050519	55055280	H3K4me3	0.57440084	peak_201482
chr14	57216237	57216889	H3K4me1	-0.48095253	peak_271753
chr14	59861385	59891067	H3K27me3	0.56148857	peak_68032
chr14	60475211	60524315	H3K27me3	0.49330133	peak_68088
chr14	60977151	60984520	H3K4me3	0.62191695	peak_203051
chr14	63220831	63221915	H3K4me1	-0.5538810000000001	peak_273772
chr14	63251859	63252355	H3K4me1	-0.5077194	peak_273785
chr14	63252682	63253344	H3K4me1	-0.46316126	peak_273786
chr14	64585402	64586062	H3K4me1	-0.437337	peak_274334
chr14	64729057	64729305	H3K4me3	-0.4324196	peak_204028
chr14	66274123	66274520	H3K4me1	-0.4754099	peak_275015
chr14	66718801	66719323	H3K4me1	-0.45662674	peak_275199
chr14	67504319	67563439	H3K27me3	0.5964465999999999	peak_68603
chr14	68658881	68659589	H3K4me3	-0.482027	peak_205175
chr14	69711263	69711685	H3K4me3	-0.42914188	peak_205545
chr14	70123739	70231313	H3K27me3	0.5103962000000001	peak_68809
chr14	71956809	71962046	H3K4me1	-0.5238914000000001	peak_277005
chr14	72366646	72368193	H3K4me1	-0.53489006	peak_277230
chr14	73231124	73256217	H3K27me3	0.47486195	peak_69037
chr14	75256591	75262296	H3K4me1	0.4668884	peak_278363
chr14	75258284	75260094	H3K4me3	0.41221502	peak_207093
chr14	75366779	75369046	H3K4me1	-0.51366514	peak_278405
chr14	75369087	75374733	H3K4me1	-0.50180995	peak_278406
chr14	76188881	76206557	H3K27ac	0.5928571	peak_284354
chr14	80944216	80984847	H3K27me3	0.48811525	peak_69635
chr14	81221001	81223833	H3K4me1	0.53040725	peak_280741
chr14	89054628	89100499	H3K27me3	0.49416566	peak_70715
chr14	89952642	89958224	H3K4me3	0.563004	peak_210472
chr14	89954915	89963231	H3K4me1	0.5056109000000001	peak_284271
chr14	90731513	90745301	H3K27ac	-0.60479593	peak_289495
chr14	90738247	90744585	H3K4me1	-0.6290498000000001	peak_284535
chr14	91862287	91908976	H3K27ac	-0.51928574	peak_289926
chr14	91895842	91908947	H3K4me1	-0.5022625	peak_284928
chr14	92155980	92156286	H3K4me1	-0.4289934	peak_285031
chr14	92232380	92407548	H3K27me3	0.53882354	peak_71010
chr14	93073774	93075156	H3K4me3	-0.47124484	peak_211482
chr14	93204290	93210087	H3K4me3	0.45593214	peak_211531
chr14	94108637	94117773	H3K27ac	-0.590102	peak_290838
chr14	94109161	94109473	H3K4me3	-0.4534039000000001	peak_211790
chr14	94109986	94110286	H3K4me3	-0.43492523	peak_211791
chr14	94738134	94738297	H3K4me1	-0.5014003	peak_285891
chr14	94852239	94852390	H3K4me3	-0.46777806	peak_211997
chr14	95007800	95012441	H3K4me1	-0.46180996	peak_286021
chr14	95404405	95411431	H3K27ac	-0.5582653000000001	peak_291350
chr14	95404704	95411263	H3K4me1	-0.49393666	peak_286141
chr14	95530344	95538636	H3K4me3	0.48801863	peak_212261
chr14	96228712	96228997	H3K4me3	-0.4471342	peak_212464
chr14	100217607	100225775	H3K4me1	0.57004523	peak_288059
chr14	100221086	100224374	H3K4me3	0.55248386	peak_213481
chr14	100371668	100378099	H3K4me3	0.54330796	peak_213544
chr14	100378212	100378423	H3K4me3	-0.41476348	peak_213545
chr14	100617461	100617877	H3K4me3	-0.46644157	peak_213635
chr14	101995767	101995918	H3K4me3	-0.4057126	peak_214108
chr14	102802436	102809110	H3K4me1	0.47692308	peak_288906
chr14	103093624	103093972	H3K4me3	-0.527277	peak_214495
chr14	103438537	103439011	H3K4me1	-0.4941603	peak_289127
chr14	103513101	103513738	H3K4me3	-0.46194762	peak_214654
chr14	103557185	103557692	H3K4me3	-0.41431907	peak_214676
chr14	104049479	104049958	H3K4me3	-0.4309552	peak_214841
chr15	20102329	20102593	H3K9me3	-0.52537555	peak_97528
chr15	20106144	20106300	H3K4me1	-0.4867073	peak_290278
chr15	20340101	20342640	H3K4me1	-0.46742082	peak_290289
chr15	20340866	20341613	H3K4me3	-0.40623626	peak_216847
chr15	20341804	20342368	H3K4me3	-0.54830295	peak_216848
chr15	20341920	20342365	H3K27ac	-0.52435464	peak_295855
chr15	28797011	28797341	H3K4me3	-0.42038736	peak_218517
chr15	29265443	29273198	H3K4me1	0.4795475	peak_292442
chr15	32616242	32677937	H3K36me3	0.6211095	peak_122601
chr15	34697611	34777610	H3K27me3	0.54391354	peak_73379
chr15	35289177	35289462	H3K4me3	-0.390961	peak_220073
chr15	37074021	37115228	H3K4me1	0.4599095	peak_295258
chr15	38405943	38452289	H3K27me3	0.53123647	peak_73733
chr15	39923903	39926461	H3K4me1	0.50769234	peak_296310
chr15	40381607	40385902	H3K4me1	0.4641629	peak_296430
chr15	40382484	40385781	H3K4me3	0.56639385	peak_221315
chr15	40487969	40519202	H3K27me3	0.48830733	peak_74022
chr15	41617046	41623499	H3K27me3	0.5034814000000001	peak_74077
chr15	41659065	41663733	H3K4me3	0.54097015	peak_221694
chr15	45453681	45459585	H3K4me1	0.5095928	peak_298412
chr15	48624325	48624528	H3K4me3	-0.40409496	peak_223543
chr15	50423379	50426902	H3K4me3	0.5744593000000001	peak_224037
chr15	51231041	51293682	H3K27me3	0.51606244	peak_74925
chr15	51930371	51940172	H3K4me1	0.4961991	peak_300953
chr15	51930436	51931892	H3K27ac	0.5278571	peak_307101
chr15	55937761	55938152	H3K4me3	-0.4055336	peak_225441
chr15	56463740	56466181	H3K4me3	0.44178838	peak_225606
chr15	57705831	57708862	H3K4me3	0.3982466	peak_226066
chr15	59429422	59465168	H3K27me3	0.5459304	peak_75747
chr15	59655336	59658252	H3K4me3	0.48883688	peak_226651
chr15	60816727	60933239	H3K27me3	0.48158464	peak_75799
chr15	61710960	61736485	H3K27me3	0.53258103	peak_75834
chr15	65075750	65097991	H3K27ac	-0.56285715	peak_312523
chr15	66724658	66724986	H3K4me3	-0.50860983	peak_228661
chr15	66725066	66725269	H3K4me3	-0.45741382	peak_228662
chr15	67036672	67046532	H3K4me1	0.5535747	peak_306500
chr15	67117752	67118008	H3K4me3	-0.4427448	peak_228820
chr15	67238239	67244370	H3K4me1	0.5176470999999999	peak_306528
chr15	68401329	68530115	H3K27me3	0.5954862	peak_76309
chr15	68543453	68544037	H3K4me3	-0.46672508	peak_229306
chr15	68598431	68598683	H3K4me3	-0.4323545	peak_229328
chr15	69078438	69154136	H3K27me3	0.49186075	peak_76354
chr15	71398378	71401470	H3K4me1	-0.49447963	peak_308016
chr15	72272702	72332216	H3K27me3	0.49310926	peak_76555
chr15	72373954	72377195	H3K4me3	0.39468142	peak_230614
chr15	72376856	72395497	H3K27me3	0.51932776	peak_76557
chr15	72534027	72542208	H3K9me3	0.5196158	peak_102823
chr15	72704785	72704988	H3K4me3	-0.40644482	peak_230689
chr15	74053580	74065769	H3K27me3	0.55630255	peak_76648
chr15	75654227	75655800	H3K4me3	-0.54916054	peak_231637
chr15	76198682	76199680	H3K4me3	-0.5253452	peak_231809
chr15	78296444	78307834	H3K4me1	0.4278733	peak_310526
chr15	78800193	78800634	H3K4me3	-0.3929778	peak_232513
chr15	80069891	80075227	H3K4me3	0.50426644	peak_232815
chr15	80391083	80415192	H3K27me3	0.49416566	peak_77057
chr15	81208984	81209364	H3K4me1	-0.45683903	peak_311683
chr15	81209449	81211021	H3K4me1	-0.5894651	peak_311684
chr15	82041254	82095485	H3K27me3	0.47707084	peak_77225
chr15	82621944	82669445	H3K27me3	0.53354144	peak_77251
chr15	82912139	82929608	H3K4me1	-0.47438914	peak_312311
chr15	84652321	84655514	H3K4me3	0.3860315	peak_233976
chr15	84863404	84864136	H3K4me3	-0.4557568	peak_234064
chr15	85380600	85399377	H3K4me1	0.42624435	peak_313098
chr15	85466574	85506476	H3K4me1	0.44895926	peak_313107
chr15	85599717	85600178	H3K4me3	-0.4273051999999999	peak_234324
chr15	88620605	88625451	H3K4me3	0.5574517	peak_234970
chr15	88667112	88855579	H3K27me3	0.56917167	peak_77793
chr15	88985003	88990824	H3K27ac	0.5495548000000001	peak_322233
chr15	88985440	88991058	H3K4me1	0.44533935	peak_314506
chr15	90718073	90821115	H3K36me3	0.614417	peak_131127
chr15	91046463	91090351	H3K27me3	0.48408163	peak_77936
chr15	91094679	91162728	H3K27me3	0.6070108000000001	peak_77938
chr15	92415825	92416148	H3K4me3	-0.38410583	peak_236206
chr15	93048406	93049342	H3K4me3	-0.46436715	peak_236403
chr15	93062717	93096954	H3K27me3	0.51529413	peak_78033
chr15	94474897	94484877	H3K27me3	-0.57493395	peak_78186
chr15	96299856	96475049	H3K27me3	0.47937575	peak_78451
chr15	99121106	99121663	H3K4me3	-0.52412146	peak_237963
chr15	100163568	100164903	H3K4me1	-0.5550930000000001	peak_318564
chr15	100214410	100219621	H3K4me1	-0.54923075	peak_318580
chr16	100862	106281	H3K4me1	-0.49502262	peak_319205
chr16	101587	103232	H3K4me3	-0.65096426	peak_238903
chr16	703607	703808	H3K4me3	-0.48990175	peak_239159
chr16	950601	952755	H3K4me1	-0.46839222	peak_319484
chr16	952357	952560	H3K4me3	-0.5377519000000001	peak_239275
chr16	1210764	1218761	H3K4me1	-0.439457	peak_319542
chr16	2655232	2657814	H3K4me1	-0.44289592	peak_319996
chr16	3688028	3688908	H3K4me1	-0.4837199	peak_320375
chr16	4100770	4117757	H3K27ac	-0.58744895	peak_328709
chr16	4313016	4333921	H3K27ac	-0.5203061	peak_328773
chr16	4876940	4877708	H3K4me1	-0.43667135	peak_320769
chr16	9361603	9367937	H3K4me1	-0.51286227	peak_322517
chr16	10761175	10763596	H3K4me1	-0.4313122	peak_323121
chr16	10764407	10764683	H3K4me1	-0.42913324	peak_323123
chr16	11339928	11343578	H3K4me1	0.4726697	peak_323246
chr16	11343634	11352640	H3K4me1	0.47782806	peak_323247
chr16	11607695	11616605	H3K4me1	0.44081447	peak_323359
chr16	12210760	12211220	H3K4me3	-0.38572133	peak_243098
chr16	16178770	16178921	H3K4me3	-0.4055014	peak_244048
chr16	17402147	17405829	H3K27me3	-0.48264107	peak_80692
chr16	19207422	19213604	H3K4me1	0.4360180999999999	peak_325513
chr16	19330809	19331482	H3K4me3	-0.4106198	peak_244494
chr16	20608755	20615819	H3K27ac	-0.5210204	peak_334153
chr16	20609850	20615513	H3K4me3	-0.48361313	peak_244769
chr16	22886861	22887380	H3K4me1	-0.4451001	peak_326779
chr16	23423206	23424233	H3K4me3	-0.5178334	peak_245359
chr16	23729450	23761952	H3K27me3	0.52489793	peak_81119
chr16	24940680	24941133	H3K4me1	-0.50342846	peak_327622
chr16	25255059	25260115	H3K4me3	0.49099937	peak_245779
chr16	27765051	27765975	H3K4me1	-0.4470088	peak_328623
chr16	28580328	28581762	H3K4me1	-0.47927603	peak_328923
chr16	29299855	29300951	H3K4me3	-0.626289	peak_246740
chr16	29789466	29793182	H3K4me3	0.6008766	peak_246833
chr16	33336415	33340096	H3K9me3	-0.46354055	peak_109554
chr16	33336777	33336866	H3K4me1	-0.5375476	peak_329938
chr16	33337706	33338023	H3K4me3	-0.49240544	peak_247714
chr16	33337765	33337914	H3K4me1	-0.5033365	peak_329939
chr16	33339765	33340043	H3K4me1	-0.4685808	peak_329940
chr16	46628857	46630660	H3K4me1	0.52851874	peak_330130
chr16	46882530	46888210	H3K4me3	0.395149	peak_249457
chr16	49624493	49626695	H3K4me1	-0.66506785	peak_331264
chr16	50591855	50593030	H3K4me3	-0.5741670999999999	peak_250486
chr16	54723211	54725075	H3K4me1	-0.4535518	peak_333195
chr16	55426690	55428385	H3K4me1	-0.47773755	peak_333535
chr16	55705980	55708105	H3K4me1	-0.43542403	peak_333649
chr16	56176529	56300549	H3K27me3	0.5262425000000001	peak_82860
chr16	56447425	56453583	H3K4me3	0.5804792	peak_251992
chr16	56520196	56694165	H3K27me3	0.5073229	peak_82872
chr16	57460347	57460552	H3K4me1	-0.45820117	peak_334232
chr16	57460755	57461220	H3K4me1	-0.5211172000000001	peak_334233
chr16	58337059	58392796	H3K27me3	0.5605281999999999	peak_82982
chr16	65989312	65992561	H3K4me1	-0.5252489	peak_337353
chr16	66386111	66390174	H3K4me1	-0.56208146	peak_337526
chr16	66578472	66579710	H3K4me3	-0.43343708	peak_254216
chr16	67456402	67460271	H3K4me3	-0.60403264	peak_254489
chr16	69563791	69570550	H3K4me3	0.41367617	peak_255208
chr16	69761144	69764031	H3K4me3	0.39555812	peak_255260
chr16	70688634	70689037	H3K4me3	-0.3891609	peak_255474
chr16	71483448	71485400	H3K4me3	0.4396259	peak_255627
chr16	72874046	72874550	H3K4me3	-0.4029498	peak_256008
chr16	73087794	73088498	H3K4me1	-0.43115512	peak_339711
chr16	73121512	73147189	H3K27me3	0.47831932	peak_84281
chr16	73122169	73125264	H3K27ac	-0.64132655	peak_347803
chr16	73767849	73770564	H3K4me1	-0.55376816	peak_339998
chr16	73770622	73772857	H3K4me1	-0.60298645	peak_339999
chr16	74325722	74325873	H3K4me3	-0.4198464	peak_256365
chr16	75397402	75398974	H3K4me1	-0.5283258000000001	peak_340583
chr16	78033844	78036344	H3K4me1	-0.4303265	peak_341678
chr16	78126190	78131603	H3K4me1	-0.49918553	peak_341720
chr16	78128824	78129760	H3K4me3	-0.46055612	peak_257255
chr16	79545142	79611819	H3K27me3	0.51366144	peak_84933
chr16	79587294	79609529	H3K27ac	-0.5355101999999999	peak_350349
chr16	81338674	81339230	H3K4me1	-0.46121463	peak_343179
chr16	82151866	82154481	H3K4me1	0.43273452	peak_343402
chr16	82512286	82633188	H3K27me3	0.4755342000000001	peak_85119
chr16	83060375	83071744	H3K4me1	-0.46099547	peak_343856
chr16	83481309	83483389	H3K4me1	-0.49429864	peak_344087
chr16	83869164	83901059	H3K27me3	0.5791596999999999	peak_85266
chr16	83903188	83904759	H3K4me3	-0.40035063	peak_258756
chr16	84464740	84469208	H3K9me3	0.46256903	peak_114406
chr16	84591811	84623913	H3K4me1	0.44805428	peak_344555
chr16	84698503	84745752	H3K4me1	0.5734842	peak_344586
chr16	84698892	84704123	H3K4me3	0.51431906	peak_259036
chr16	85149895	85150171	H3K4me3	-0.3960500999999999	peak_259222
chr16	85765632	85769346	H3K4me1	0.48180994	peak_344753
chr16	87798990	87813191	H3K4me1	0.47828054	peak_345547
chr16	87817727	87874026	H3K4me1	0.42814478	peak_345550
chr16	87860392	87869872	H3K4me3	0.42881352	peak_260217
chr16	88184685	88186782	H3K4me3	-0.4005902999999999	peak_260315
chr17	372606	372813	H3K4me3	-0.42464906	peak_261232
chr17	1025069	1033966	H3K27ac	-0.6126531	peak_355163
chr17	1028801	1032731	H3K4me3	-0.45447102	peak_261461
chr17	1258867	1261315	H3K27ac	-0.53040814	peak_355239
chr17	1447035	1447968	H3K4me3	-0.4990355999999999	peak_261634
chr17	1660345	1660619	H3K4me1	-0.52023315	peak_346665
chr17	2007024	2008510	H3K4me1	-0.47855204	peak_346784
chr17	2013718	2014441	H3K4me3	-0.40843052	peak_261843
chr17	2382554	2383149	H3K4me3	-0.4630379	peak_261998
chr17	5484456	5488475	H3K4me3	0.42501456	peak_262970
chr17	5872874	5875742	H3K4me1	-0.53073597	peak_348079
chr17	6448473	6466270	H3K4me1	0.4323982	peak_348328
chr17	6649441	6655984	H3K4me3	0.6390414000000001	peak_263294
chr17	6913694	6914892	H3K4me3	-0.38527173	peak_263366
chr17	8378490	8385628	H3K4me3	0.63161886	peak_263859
chr17	8841085	8868470	H3K36me3	-0.5149975999999999	peak_144822
chr17	9059984	9082976	H3K36me3	-0.53725207	peak_144856
chr17	9155236	9213677	H3K36me3	-0.5399935	peak_144863
chr17	9935020	9938372	H3K4me1	-0.43864253	peak_349651
chr17	9936978	9937968	H3K4me3	-0.46183515	peak_264321
chr17	10120712	10120958	H3K4me3	-0.47896302	peak_264388
chr17	10779147	10789658	H3K9me3	-0.47803122	peak_116514
chr17	11925452	11927419	H3K9me3	-0.4584984	peak_116634
chr17	11974164	11974444	H3K4me3	-0.4439414	peak_264905
chr17	11975101	11975513	H3K4me3	-0.39218193	peak_264906
chr17	12238294	12238796	H3K4me1	-0.4334862	peak_350564
chr17	15247437	15248594	H3K4me3	-0.54229313	peak_265733
chr17	15247633	15274869	H3K27me3	0.5171189	peak_86781
chr17	15253458	15254674	H3K4me3	-0.61397743	peak_265739
chr17	15254846	15255386	H3K4me3	-0.62325454	peak_265740
chr17	15969554	15974272	H3K4me1	0.5090498	peak_352029
chr17	16350206	16354147	H3K4me3	0.38632375	peak_266016
chr17	16437908	16444103	H3K4me3	0.5810052	peak_266033
chr17	17156502	17157328	H3K4me3	-0.38653296	peak_266268
chr17	17199174	17210170	H3K27ac	-0.5264286	peak_361177
chr17	17660560	17665360	H3K4me1	0.47484162	peak_352598
chr17	18197954	18198820	H3K4me3	-0.46324465	peak_266653
chr17	18312191	18320971	H3K4me3	0.51800114	peak_266695
chr17	28861425	28868944	H3K4me1	0.47737557	peak_354570
chr17	29580487	29580622	H3K4me3	-0.4011597	peak_269215
chr17	30027238	30094236	H3K27me3	0.56513804	peak_87648
chr17	33229020	33230612	H3K4me1	-0.45620942	peak_356236
chr17	35203561	35245259	H3K27me3	0.6445618000000001	peak_87933
chr17	35209068	35210913	H3K9me3	-0.46195588	peak_118831
chr17	35698119	35701308	H3K4me1	-0.43558532	peak_357292
chr17	37486224	37489778	H3K4me1	0.5550225999999999	peak_357917
chr17	38741423	38754410	H3K4me3	0.39187604	peak_271386
chr17	40068106	40073672	H3K4me3	-0.42939797	peak_271839
chr17	40817066	40822568	H3K4me3	0.5879018	peak_272089
chr17	41496362	41502006	H3K4me1	0.49656108	peak_359212
chr17	41904627	41924003	H3K4me1	0.44298643	peak_359358
chr17	41913537	41920371	H3K4me3	0.4584452999999999	peak_272438
chr17	42603946	42611067	H3K4me3	0.47901806	peak_272699
chr17	43123391	43127345	H3K4me3	0.61765045	peak_272879
chr17	43550409	43565281	H3K4me1	0.4524886999999999	peak_359793
chr17	43571992	43586351	H3K4me1	0.46126696	peak_359798
chr17	43732045	43734433	H3K9me3	0.49777907	peak_119619
chr17	43845764	44009837	H3K27me3	0.49579832	peak_88385
chr17	43856265	43863018	H3K4me1	-0.5161991	peak_359901
chr17	43860273	43861368	H3K4me3	-0.47630736	peak_273104
chr17	45146399	45152512	H3K4me3	0.49023956	peak_273542
chr17	45288703	45288854	H3K4me3	-0.5224709	peak_273586
chr17	45640632	45956484	H3K27me3	0.48705882	peak_88466
chr17	46086256	46192181	H3K4me1	0.5518552	peak_360643
chr17	47702015	47809795	H3K27me3	0.4777431	peak_88538
chr17	48001191	48009372	H3K4me1	0.60579187	peak_361149
chr17	48106379	48109314	H3K4me3	0.44640556	peak_274294
chr17	48995283	49058369	H3K36me3	0.5283019	peak_149357
chr17	49413253	49416317	H3K4me3	0.5353009	peak_274664
chr17	49449645	49457680	H3K4me1	0.44606334	peak_361706
chr17	49689472	49689623	H3K4me3	-0.41039822	peak_274774
chr17	49787138	49790451	H3K4me3	0.5787843	peak_274817
chr17	49846505	50023678	H3K27me3	0.4685234	peak_88612
chr17	50160570	50162378	H3K4me3	0.3853885999999999	peak_274965
chr17	50371299	50374168	H3K4me3	0.6109292	peak_275064
chr17	55227401	55289092	H3K27me3	0.59702283	peak_89121
chr17	55262849	55317011	H3K4me1	-0.45873302	peak_363430
chr17	55263860	55298116	H3K27ac	-0.63510203	peak_373591
chr17	57109139	57110384	H3K4me3	-0.46750432	peak_276565
chr17	57185903	57188141	H3K4me1	-0.47665158	peak_364184
chr17	57703921	57825308	H3K27me3	0.53056425	peak_89341
chr17	59103960	59109420	H3K4me3	0.5686148	peak_277186
chr17	59155879	59204969	H3K36me3	0.5932914	peak_150948
chr17	59209064	59212660	H3K4me3	0.46995902	peak_277208
chr17	59381301	59381741	H3K4me3	-0.3945321	peak_277261
chr17	59382327	59382534	H3K4me3	-0.46440786	peak_277262
chr17	59651570	59653783	H3K9me3	0.4554622	peak_121069
chr17	59891484	59895113	H3K4me3	0.48135588	peak_277426
chr17	60797805	60800512	H3K4me1	-0.42886877	peak_365394
chr17	66157758	66158748	H3K9me3	-0.47423032	peak_121740
chr17	66158258	66158549	H3K4me3	-0.39526576	peak_279153
chr17	68509825	68516409	H3K4me3	0.4824079	peak_279854
chr17	68782481	68786536	H3K4me1	-0.43067873	peak_368367
chr17	69045519	69054519	H3K27ac	-0.52316326	peak_379249
chr17	69413878	69419415	H3K4me3	0.5056691	peak_280125
chr17	69655796	69664712	H3K9me3	0.46882278	peak_122175
chr17	70106484	70111600	H3K4me1	-0.5351130999999999	peak_368951
chr17	74265022	74279459	H3K27me3	0.4694837999999999	peak_90844
chr17	74710883	74713015	H3K4me3	-0.39035648	peak_281519
chr17	76732372	76741158	H3K4me3	0.58831084	peak_282279
chr17	77571091	77572718	H3K4me3	-0.46060777	peak_282568
chr17	77725851	77730411	H3K27ac	-0.52489793	peak_382651
chr17	77727226	77728606	H3K4me3	-0.49164227	peak_282630
chr17	77777514	77849774	H3K27me3	0.5748379	peak_91055
chr17	77777564	77781313	H3K27ac	-0.5254726	peak_382668
chr17	77778959	77780336	H3K4me3	-0.60683805	peak_282648
chr17	77851126	77958543	H3K27me3	0.54410565	peak_91056
chr17	77885685	77889644	H3K27ac	-0.5793878	peak_382714
chr17	78398330	78398665	H3K4me3	-0.40515772	peak_282871
chr17	79019705	79021056	H3K4me3	-0.51566327	peak_283071
chr17	79736913	79753247	H3K4me1	0.4641629	peak_372180
chr17	80738485	80742823	H3K9me3	0.5172149	peak_123556
chr17	81582053	81582342	H3K4me3	-0.44620994	peak_284018
chr17	82237890	82239545	H3K4me3	-0.41257775	peak_284309
chr17	82870408	82873499	H3K4me3	-0.38492104	peak_284574
chr18	369478	381543	H3K27ac	-0.5862245	peak_385235
chr18	378079	378828	H3K4me3	-0.42183092	peak_285050
chr18	452420	454500	H3K27ac	-0.5196050999999999	peak_385276
chr18	477049	511941	H3K27me3	0.58655465	peak_91479
chr18	7272060	7275074	H3K27ac	-0.5670408	peak_387730
chr18	7272447	7274103	H3K4me3	-0.48510352	peak_286757
chr18	7365671	7374251	H3K4me1	-0.50548655	peak_375807
chr18	7365693	7373536	H3K27ac	-0.58887756	peak_387762
chr18	10222038	10223284	H3K4me3	-0.44435132	peak_287685
chr18	10364621	10505213	H3K27me3	0.5254741999999999	peak_92683
chr18	10512072	10520634	H3K27ac	-0.58	peak_389254
chr18	12230414	12269912	H3K27me3	0.48158464	peak_92796
chr18	12766379	12771063	H3K4me1	0.46968326	peak_377892
chr18	12851512	12866351	H3K4me1	0.4476018	peak_377928
chr18	13307764	13310280	H3K4me1	-0.43701357	peak_378107
chr18	13374914	13375900	H3K4me3	-0.43033943	peak_288541
chr18	13436258	13437110	H3K4me3	-0.4443925	peak_288562
chr18	14978094	14978519	H3K4me3	-0.424626	peak_288847
chr18	22261981	22385095	H3K27me3	0.5361345000000001	peak_93030
chr18	23256015	23263029	H3K4me1	0.42841628	peak_379430
chr18	23825531	23827062	H3K4me3	-0.4306900999999999	peak_289775
chr18	24006699	24023953	H3K4me1	0.5957465999999999	peak_379718
chr18	24247200	24255687	H3K4me1	-0.45420814	peak_379807
chr18	26124863	26141691	H3K27me3	0.564946	peak_93336
chr18	31668942	31688196	H3K4me1	0.4793665	peak_382716
chr18	32296082	32296638	H3K4me1	-0.42769143	peak_383013
chr18	34744505	34745020	H3K4me1	-0.65264374	peak_383819
chr18	34745153	34746131	H3K4me1	-0.5622623999999999	peak_383820
chr18	36613518	36613896	H3K4me1	-0.5020938	peak_384505
chr18	44791143	44793283	H3K4me3	-0.40718874	peak_294426
chr18	45916390	45916572	H3K4me1	-0.4290645	peak_388111
chr18	46358431	46359495	H3K4me1	-0.52131414	peak_388286
chr18	47148839	47151809	H3K4me3	0.40730563	peak_295025
chr18	48329133	48475786	H3K27me3	0.49685475	peak_95626
chr18	48589677	48590368	H3K4me3	-0.42659888	peak_295380
chr18	48590391	48590745	H3K4me3	-0.3914132	peak_295381
chr18	48790526	48790850	H3K4me3	-0.5774767	peak_295464
chr18	48922124	48925473	H3K4me3	-0.4392167999999999	peak_295531
chr18	49485560	49493374	H3K4me3	0.5814521	peak_295688
chr18	49487078	49492400	H3K4me1	0.45846155	peak_389420
chr18	49518154	49522307	H3K4me1	0.44830084	peak_389432
chr18	49650274	49652572	H3K4me3	-0.46932304	peak_295728
chr18	49876603	49876774	H3K4me3	-0.3926879	peak_295816
chr18	50534573	50608656	H3K27me3	0.5832893	peak_95773
chr18	51041778	51041942	H3K4me3	-0.42415017	peak_296128
chr18	54585767	54586023	H3K4me1	-0.48016986	peak_391276
chr18	59355457	59360831	H3K4me3	0.4721215	peak_298102
chr18	59358068	59397212	H3K27me3	0.51823574	peak_96796
chr18	59479234	59479427	H3K4me3	-0.4486849	peak_298134
chr18	62588709	62592569	H3K4me1	-0.4474207999999999	peak_394365
chr18	63300053	63323124	H3K27me3	0.48072028	peak_97124
chr18	63860273	63860424	H3K4me3	-0.40298826	peak_299234
chr18	70374029	70374297	H3K36me3	0.52857643	peak_164126
chr18	74362540	74495662	H3K27me3	0.5459304	peak_98389
chr18	75357272	75472333	H3K27me3	0.4937815	peak_98440
chr18	75389687	75394724	H3K4me1	-0.5970135999999999	peak_399298
chr18	75871065	75876524	H3K4me1	-0.44570136	peak_399498
chr18	79864242	79864586	H3K4me3	-0.57718164	peak_303657
chr18	79865415	79865566	H3K4me3	-0.44306841	peak_303658
chr18	79893212	79894225	H3K4me3	-0.4167787	peak_303672
chr18	79958014	79968859	H3K4me1	0.5355656	peak_401138
chr19	740084	740452	H3K4me3	-0.48082024	peak_304080
chr19	750525	758425	H3K27me3	-0.6068813	peak_98824
chr19	946489	965211	H3K4me1	0.4840724	peak_401507
chr19	952598	958074	H3K27me3	-0.5581272	peak_98840
chr19	1174166	1186794	H3K4me1	0.4395475	peak_401553
chr19	1178995	1181040	H3K27me3	-0.48091236	peak_98859
chr19	1257411	1263798	H3K4me3	0.48223257	peak_304349
chr19	2185526	2187172	H3K4me3	-0.40973714	peak_304745
chr19	2575506	2575747	H3K4me3	-0.47559562	peak_304921
chr19	2575934	2577534	H3K4me3	-0.57539445	peak_304922
chr19	3093565	3109708	H3K27ac	-0.5427550999999999	peak_413309
chr19	3122358	3124167	H3K4me3	-0.48763663	peak_305166
chr19	5257177	5257587	H3K4me1	-0.4320753	peak_402930
chr19	6181927	6199364	H3K9me3	0.50012004	peak_134282
chr19	8566893	8590984	H3K36me3	-0.510966	peak_166945
chr19	9139646	9143235	H3K4me3	0.64079475	peak_307431
chr19	9956865	10012369	H3K36me3	-0.52701175	peak_167110
chr19	10005588	10006457	H3K4me3	-0.5638251999999999	peak_307944
chr19	10006493	10006709	H3K4me3	-0.5033839	peak_307945
chr19	10007206	10011076	H3K4me3	-0.40683806	peak_307946
chr19	10938321	10943481	H3K4me1	0.59719455	peak_404794
chr19	13063019	13064832	H3K4me3	-0.5599649	peak_309291
chr19	13065030	13066329	H3K4me3	-0.52720016	peak_309292
chr19	14031172	14033204	H3K4me3	0.38790175	peak_309594
chr19	15248468	15253138	H3K4me3	-0.49585032	peak_309951
chr19	16087840	16088874	H3K4me3	-0.4219754	peak_310295
chr19	16282924	16284622	H3K4me3	-0.54757446	peak_310368
chr19	17859071	17863153	H3K4me3	0.49438918	peak_310905
chr19	22783287	22784749	H3K4me3	-0.6630225000000001	peak_313416
chr19	22784267	22784535	H3K4me1	-0.44814572	peak_408598
chr19	29697745	29698256	H3K4me1	-0.43554866	peak_409834
chr19	30357519	30358343	H3K4me1	-0.46193898	peak_410102
chr19	30888901	30890990	H3K4me1	-0.5467873000000001	peak_410329
chr19	33445489	33445945	H3K4me3	-0.41055912	peak_316331
chr19	33463055	33466873	H3K4me1	-0.45140272	peak_411358
chr19	33867541	33869456	H3K4me3	-0.5166569000000001	peak_316474
chr19	34390660	34390938	H3K4me1	-0.5656278	peak_411683
chr19	34654234	34656624	H3K4me1	-0.49963802	peak_411786
chr19	35433204	35434788	H3K4me3	-0.38924602	peak_317011
chr19	37902345	37903636	H3K4me1	0.5061538	peak_412620
chr19	37918789	37935299	H3K4me1	0.53321266	peak_412625
chr19	38718758	38720329	H3K4me3	-0.4935125	peak_318681
chr19	39364667	39364864	H3K4me3	-0.41058248	peak_318920
chr19	40467291	40482833	H3K36me3	-0.54257375	peak_170477
chr19	42107400	42137190	H3K4me1	0.4361085999999999	peak_414109
chr19	42395961	42398289	H3K4me3	0.52957326	peak_319894
chr19	43686508	43689327	H3K4me1	0.43308672	peak_414659
chr19	45594320	45602900	H3K27ac	-0.5337755	peak_427433
chr19	45612635	45617181	H3K4me1	0.45800906	peak_415224
chr19	45785066	45785424	H3K4me3	-0.50874215	peak_321118
chr19	45860722	45867692	H3K4me3	0.46639386	peak_321133
chr19	48466167	48468978	H3K4me1	0.46262443	peak_416243
chr19	48712788	48717551	H3K4me3	0.4491524999999999	peak_322061
chr19	48990048	48995738	H3K4me3	0.4552308	peak_322152
chr19	49196291	49197156	H3K4me3	-0.4600233	peak_322220
chr19	49397472	49406412	H3K4me1	0.5253965	peak_416565
chr19	49674895	49681198	H3K4me3	0.50800693	peak_322410
chr19	50657125	50660676	H3K4me3	0.40526003	peak_322722
chr19	51211022	51211533	H3K4me3	-0.4932254	peak_322899
chr19	52207547	52207768	H3K4me3	-0.4102395	peak_323414
chr19	52296079	52299039	H3K4me3	0.3969607999999999	peak_323443
chr19	52637053	52639395	H3K4me3	0.49818814	peak_323671
chr19	52940890	52944026	H3K4me3	0.38796023	peak_323814
chr19	55278030	55281728	H3K4me3	0.41455284	peak_324725
chr19	56687491	56687725	H3K4me1	-0.46529573	peak_419145
chr19	58345585	58349173	H3K4me3	0.4334307	peak_326530
chr2	672133	678979	H3K4me3	0.5075394	peak_326941
chr2	777256	777407	H3K4me3	-0.4812702999999999	peak_326991
chr2	1168680	1171703	H3K4me1	-0.42579186	peak_420378
chr2	2266836	2273291	H3K4me1	-0.4717647	peak_420854
chr2	2310916	2312534	H3K4me1	-0.43330318	peak_420869
chr2	2933818	2934072	H3K4me3	-0.45151803	peak_327563
chr2	4187556	4217986	H3K9me3	0.4569988	peak_140027
chr2	6355389	6403987	H3K9me3	0.49368548	peak_140147
chr2	8974681	8990481	H3K4me1	0.48271492	peak_423554
chr2	10069770	10098705	H3K27me3	0.49762306	peak_104248
chr2	10117247	10138192	H3K4me1	0.5478733	peak_423950
chr2	10119309	10130266	H3K4me3	0.72542363	peak_329751
chr2	10869251	10870334	H3K4me3	-0.38983047	peak_329976
chr2	11169193	11169864	H3K4me3	-0.49142283	peak_330073
chr2	12338376	12338655	H3K4me1	-0.440698	peak_424798
chr2	12758639	12785191	H3K27me3	0.57042015	peak_104506
chr2	13158665	13158907	H3K4me1	-0.48028073	peak_425132
chr2	15245705	15247419	H3K4me1	-0.45809954	peak_425862
chr2	15248670	15252760	H3K9me3	-0.4737095	peak_141388
chr2	19253081	19253579	H3K4me1	-0.42590597	peak_427494
chr2	19480117	19481575	H3K4me1	-0.43082422	peak_427599
chr2	20628712	20653301	H3K27ac	-0.60683674	peak_440668
chr2	20997137	20997528	H3K4me1	-0.5424145	peak_428128
chr2	25013749	25051812	H3K27me3	0.57061225	peak_105805
chr2	26191707	26192746	H3K4me1	-0.46540567	peak_430144
chr2	26714834	26727708	H3K27ac	-0.56734693	peak_443144
chr2	27148959	27151856	H3K4me3	-0.4371712	peak_334149
chr2	27210669	27213966	H3K4me3	0.4721215	peak_334176
chr2	27321262	27324482	H3K4me3	0.55412036	peak_334217
chr2	28997853	28998099	H3K4me3	-0.53425914	peak_334712
chr2	29036658	29037166	H3K4me1	-0.43552437	peak_431212
chr2	29829302	29945622	H3K27me3	0.48062426	peak_106158
chr2	30286044	30294792	H3K4me1	0.5866063	peak_431771
chr2	32241503	32259038	H3K36me3	-0.6452185	peak_177857
chr2	33485221	33489663	H3K9me3	0.46099547	peak_143705
chr2	37226097	37231532	H3K4me1	0.50597286	peak_434236
chr2	37228729	37234184	H3K4me3	0.5766595	peak_336666
chr2	37323009	37377903	H3K27me3	0.52460986	peak_106870
chr2	37342495	37352043	H3K4me1	0.5866063	peak_434285
chr2	37384200	37384642	H3K4me3	-0.4365757	peak_336700
chr2	37485410	37485973	H3K4me1	-0.44327754	peak_434334
chr2	38947132	38973309	H3K27me3	0.55159664	peak_107066
chr2	41620275	41625802	H3K4me1	-0.5164706	peak_435893
chr2	41748736	41852454	H3K27me3	0.47082832	peak_107406
chr2	42862057	42869261	H3K27ac	-0.6219036	peak_449268
chr2	42862322	42869044	H3K4me1	-0.47113124	peak_436367
chr2	43322837	43353550	H3K27ac	-0.58244896	peak_449389
chr2	46125858	46131837	H3K4me1	-0.5279638000000001	peak_437445
chr2	46338548	46338831	H3K4me3	-0.47543007	peak_339406
chr2	46546569	46550169	H3K4me3	-0.3862653	peak_339471
chr2	46912595	46918951	H3K4me3	0.39111626	peak_339642
chr2	47977087	48035817	H3K27me3	0.5188475	peak_107984
chr2	48565369	48574170	H3K27ac	-0.54663265	peak_451491
chr2	54644221	54644856	H3K4me1	-0.44637525	peak_440520
chr2	54645264	54647773	H3K4me1	-0.5957465999999999	peak_440521
chr2	55499494	55501154	H3K4me1	0.4369230999999999	peak_440807
chr2	56175086	56228009	H3K27me3	0.61459786	peak_108895
chr2	59566174	59570336	H3K4me1	-0.44877827	peak_442227
chr2	60020909	60021060	H3K4me3	-0.3945285	peak_342568
chr2	60500047	60500350	H3K4me3	-0.39691043	peak_342700
chr2	61015213	61020208	H3K4me3	0.59976614	peak_342854
chr2	64654089	64670716	H3K4me1	0.53095025	peak_444177
chr2	64830303	64842888	H3K4me1	0.45900452	peak_444229
chr2	64917826	64930568	H3K9me3	0.45709485	peak_147606
chr2	67396529	67401944	H3K4me3	0.5281859999999999	peak_344532
chr2	69377680	69391998	H3K4me1	0.4523077	peak_445896
chr2	69382247	69388716	H3K4me3	0.49760368	peak_345132
chr2	70102324	70129305	H3K4me1	0.48760182	peak_446182
chr2	70737786	70985224	H3K27me3	0.5626411	peak_110098
chr2	72620022	72620379	H3K4me3	-0.42368585	peak_346055
chr2	72828235	72980393	H3K27me3	0.51769507	peak_110244
chr2	73108581	73214014	H3K27me3	0.5854982	peak_110258
chr2	73275854	73385115	H3K27me3	0.5783914000000001	peak_110267
chr2	73643011	73696746	H3K27me3	0.5397839	peak_110278
chr2	74333637	74349226	H3K27me3	0.48484993	peak_110316
chr2	74389215	74392727	H3K4me3	0.46481586	peak_346556
chr2	74454162	74460106	H3K4me3	0.59368783	peak_346574
chr2	75171402	75213743	H3K27me3	0.64715487	peak_110394
chr2	84475259	84475542	H3K4me1	-0.44139263	peak_451285
chr2	84511699	84556983	H3K27me3	0.5058824000000001	peak_111434
chr2	85275730	85279254	H3K4me3	-0.48340148	peak_348890
chr2	85702045	85831064	H3K27me3	0.51318127	peak_111540
chr2	86046882	86047260	H3K4me3	-0.39532253	peak_349194
chr2	86275337	86400809	H3K27me3	0.66905165	peak_111574
chr2	86507263	86515879	H3K4me1	-0.5090498	peak_451959
chr2	87395931	87397032	H3K9me3	-0.5405321	peak_150109
chr2	87400739	87405501	H3K9me3	-0.52144057	peak_150111
chr2	87406408	87406903	H3K9me3	-0.58536816	peak_150112
chr2	87412219	87412495	H3K9me3	-0.467869	peak_150114
chr2	87414323	87414955	H3K9me3	-0.46595874	peak_150115
chr2	87415636	87416604	H3K9me3	-0.5906811	peak_150116
chr2	87419114	87419331	H3K27ac	-0.5670723000000001	peak_464610
chr2	87423931	87425651	H3K9me3	-0.5550228	peak_150118
chr2	87428536	87428795	H3K9me3	-0.56387717	peak_150119
chr2	88594552	88627537	H3K4me1	0.5294118	peak_452413
chr2	91498780	91501737	H3K9me3	-0.4948018	peak_150310
chr2	96336078	96378912	H3K36me3	0.5779713000000001	peak_186719
chr2	96898723	96898926	H3K4me3	-0.5641015	peak_350595
chr2	98139811	98141145	H3K4me1	-0.5459071	peak_453737
chr2	98139906	98140675	H3K4me3	-0.60877454	peak_350855
chr2	98413328	98424234	H3K9me3	0.52144057	peak_150828
chr2	98448591	98450123	H3K36me3	0.5660377	peak_186993
chr2	102272587	102273690	H3K4me1	-0.4425739999999999	peak_455254
chr2	104824902	104947000	H3K27me3	0.49963987	peak_112700
chr2	105459065	105461709	H3K27ac	-0.54663265	peak_468820
chr2	106032844	106079488	H3K27me3	0.5435293999999999	peak_112775
chr2	106154340	106178570	H3K4me1	0.45004526	peak_456557
chr2	109242128	109243499	H3K4me3	-0.46222183	peak_353953
chr2	109243571	109243825	H3K4me3	-0.42004943	peak_353954
chr2	110636525	110678746	H3K36me3	0.5936139	peak_188719
chr2	110929577	111124096	H3K27me3	0.5359424	peak_113069
chr2	111697140	111711730	H3K4me1	0.5480543000000001	peak_458161
chr2	112935188	113096674	H3K27me3	0.5170228	peak_113202
chr2	114380983	114382822	H3K4me1	-0.44068334	peak_459051
chr2	117813567	117817634	H3K4me3	0.5939800999999999	peak_355618
chr2	118087593	118092783	H3K4me3	0.6173582	peak_355683
chr2	119505786	119619019	H3K27me3	0.63466984	peak_113842
chr2	121072278	121072483	H3K4me3	-0.38626757	peak_356602
chr2	126766020	126766899	H3K4me1	-0.49216846	peak_463427
chr2	127629222	127687947	H3K27ac	-0.53020406	peak_475694
chr2	130266975	130267209	H3K4me1	-0.43776613	peak_464635
chr2	131071499	131072626	H3K4me1	-0.46561086	peak_464798
chr2	131388644	131420809	H3K27me3	0.50626653	peak_114889
chr2	134130179	134130447	H3K27ac	-0.55064356	peak_477855
chr2	134684977	134731988	H3K27me3	0.5618727	peak_115230
chr2	135724614	135725284	H3K4me1	-0.45408517	peak_466574
chr2	136103673	136184660	H3K27me3	0.50463384	peak_115310
chr2	136185819	136186909	H3K4me1	-0.44393158	peak_466753
chr2	137672298	137674322	H3K4me1	-0.46268016	peak_467266
chr2	147545825	147550169	H3K4me1	-0.42977375	peak_471092
chr2	148613439	148645943	H3K27me3	0.4752460999999999	peak_116788
chr2	149015647	149030088	H3K4me1	0.49710408	peak_471681
chr2	151946529	152053981	H3K27me3	0.58117646	peak_117120
chr2	152025488	152026172	H3K4me3	0.45374712	peak_363688
chr2	154890162	154890366	H3K4me3	-0.4055395	peak_364317
chr2	157707112	157711212	H3K9me3	-0.46218488	peak_158374
chr2	159190975	159192059	H3K4me1	-0.48255578	peak_475403
chr2	159878647	159925726	H3K27me3	0.46833134	peak_118030
chr2	165856492	165858739	H3K4me1	-0.48624435	peak_477864
chr2	166373725	166377530	H3K4me3	0.41390994	peak_367206
chr2	169370029	169400111	H3K27me3	0.5132773	peak_119097
chr2	172425358	172450810	H3K4me1	0.45122173	peak_480389
chr2	172661799	172667173	H3K9me3	0.46747822	peak_160213
chr2	173017392	173018614	H3K4me1	-0.6647059000000001	peak_480672
chr2	173995357	174016829	H3K27ac	-0.5885714	peak_493003
chr2	176000486	176269282	H3K27me3	0.47783914	peak_119685
chr2	176549316	176549510	H3K4me1	-0.45064855	peak_481950
chr2	177331164	177334062	H3K4me1	0.56606334	peak_482254
chr2	177631734	177767458	H3K27me3	0.67183673	peak_119762
chr2	179410902	179411451	H3K4me3	-0.45892626	peak_370696
chr2	182418335	182429163	H3K27ac	-0.54367346	peak_496508
chr2	182419939	182429285	H3K4me3	-0.58275855	peak_371455
chr2	182420058	182420571	H3K4me1	-0.51356006	peak_484296
chr2	182421294	182422808	H3K4me1	-0.44137624	peak_484298
chr2	189022068	189022945	H3K4me3	-0.40189373	peak_373031
chr2	189351253	189355166	H3K9me3	-0.56513804	peak_162419
chr2	189526822	189527785	H3K4me3	-0.41227347	peak_373186
chr2	190444235	190444486	H3K4me3	-0.4289032999999999	peak_373405
chr2	191009343	191015160	H3K4me3	0.40888366	peak_373595
chr2	191142316	191153266	H3K27me3	0.50540215	peak_121293
chr2	196919071	196929460	H3K4me1	0.5494241999999999	peak_489550
chr2	198048325	198051176	H3K4me1	-0.5489265	peak_489957
chr2	199820938	199875742	H3K27me3	0.48110443	peak_122341
chr2	199953301	199958514	H3K4me3	0.4987725999999999	peak_375674
chr2	199981974	199990928	H3K4me1	0.42633483	peak_490800
chr2	202264403	202272879	H3K4me3	0.6378725000000001	peak_376348
chr2	204015456	204015741	H3K4me1	-0.43162844	peak_492435
chr2	204212898	204259967	H3K27me3	0.48600242	peak_122700
chr2	206427997	206494980	H3K27me3	0.5753180999999999	peak_122967
chr2	206622616	206648768	H3K27me3	0.5285474	peak_122984
chr2	206649045	206764752	H3K27me3	0.53354144	peak_122985
chr2	207520551	207529878	H3K4me1	0.4484717	peak_493879
chr2	216570390	216576071	H3K27ac	-0.51887757	peak_509653
chr2	217181518	217184563	H3K4me1	-0.43882352	peak_497486
chr2	217196311	217196876	H3K4me1	-0.60302806	peak_497491
chr2	217660172	217674637	H3K27ac	-0.5446939000000001	peak_510134
chr2	217664240	217674591	H3K4me1	-0.42859727	peak_497672
chr2	217809550	218030834	H3K27ac	-0.54938775	peak_510166
chr2	217926353	217931423	H3K4me3	-0.63687897	peak_380046
chr2	217931445	217946038	H3K4me3	-0.5094681	peak_380047
chr2	218017805	218018193	H3K4me3	-0.46851808	peak_380082
chr2	218852506	218854498	H3K4me1	0.48761284	peak_497988
chr2	219596356	219599210	H3K4me3	0.5624196	peak_380613
chr2	222003759	222147038	H3K27me3	0.52067226	peak_124702
chr2	222156891	222364218	H3K27me3	0.5278751	peak_124703
chr2	222352848	222361219	H3K4me1	-0.42841628	peak_499466
chr2	224602684	224602948	H3K4me3	-0.5136994	peak_381830
chr2	226059381	226059553	H3K4me3	-0.41014177	peak_382127
chr2	226639861	226640006	H3K4me1	-0.50122654	peak_501186
chr2	229177506	229178603	H3K4me1	-0.48847258	peak_502251
chr2	229178676	229181053	H3K4me1	-0.57303166	peak_502252
chr2	229260402	229274346	H3K27ac	-0.5223469000000001	peak_514681
chr2	229261159	229261985	H3K4me1	-0.50286233	peak_502304
chr2	229261334	229261794	H3K4me3	-0.40627363	peak_382910
chr2	231192018	231192793	H3K4me3	-0.40458828	peak_383457
chr2	233828625	233857667	H3K36me3	0.5861151	peak_208234
chr2	235977873	235978191	H3K4me3	-0.42594263	peak_384902
chr2	236298735	236299419	H3K4me1	-0.44239086	peak_505069
chr2	237448857	237450008	H3K4me3	-0.5369453000000001	peak_385422
chr2	237482131	237482651	H3K4me3	-0.45292017	peak_385435
chr2	238727187	238729823	H3K4me3	-0.4624196	peak_385930
chr2	238788641	238792701	H3K4me1	-0.42642534	peak_505901
chr2	238882040	238884468	H3K4me3	-0.43904144	peak_385982
chr2	239635455	239636341	H3K4me1	-0.5514713000000001	peak_506178
chr2	240613727	240621181	H3K9me3	0.53507805	peak_169630
chr2	241834313	241838104	H3K9me3	0.46795842	peak_169777
chr20	163005	271869	H3K27me3	0.6276590999999999	peak_126521
chr20	296523	301866	H3K4me3	0.4981077999999999	peak_387332
chr20	899811	900075	H3K4me1	-0.478952	peak_507373
chr20	1250997	1272307	H3K27me3	0.4777431	peak_126567
chr20	1324466	1330012	H3K4me3	0.50736403	peak_387686
chr20	1635229	1742429	H3K27me3	0.48312125	peak_126594
chr20	2506801	2638770	H3K27me3	0.62813926	peak_126620
chr20	3396089	3396292	H3K4me3	-0.40004098	peak_388330
chr20	5222739	5276208	H3K27me3	0.59174067	peak_126786
chr20	5308682	5353637	H3K27me3	0.6072989000000001	peak_126790
chr20	5870221	5917352	H3K27me3	0.60605043	peak_126844
chr20	10476581	10479093	H3K36me3	0.5136268	peak_211112
chr20	16378634	16380069	H3K4me1	-0.42923078	peak_513653
chr20	17213131	17256194	H3K27me3	0.5227851	peak_127907
chr20	17750151	17750891	H3K4me3	-0.42230958	peak_391623
chr20	18227766	18228197	H3K4me3	-0.4011949999999999	peak_391771
chr20	18794865	18861220	H3K27me3	0.5053061	peak_128001
chr20	23267267	23267978	H3K4me1	-0.4267614	peak_516155
chr20	24993240	25110238	H3K27me3	0.47639856	peak_128328
chr20	24998726	24999270	H3K4me3	-0.41338497	peak_393394
chr20	25137358	25194791	H3K27me3	0.51366144	peak_128330
chr20	30644095	30644287	H3K4me1	-0.5694452	peak_517310
chr20	31513750	31517949	H3K4me3	0.4540619000000001	peak_394792
chr20	31546247	31549638	H3K4me3	0.6216246999999999	peak_394803
chr20	31986694	32109199	H3K27me3	0.5405522	peak_128665
chr20	32739107	32747332	H3K4me1	0.5164706	peak_517797
chr20	34088339	34091449	H3K4me1	-0.5342081	peak_518284
chr20	34231446	34234466	H3K9me3	0.5263385	peak_173980
chr20	34231548	34245777	H3K27me3	0.4896156	peak_128786
chr20	34675392	34678379	H3K4me3	0.45517236	peak_395795
chr20	35222946	35250160	H3K27me3	0.51289314	peak_128846
chr20	35283111	35285933	H3K4me3	0.42822906	peak_395978
chr20	36772363	36775125	H3K4me3	0.43547627	peak_396412
chr20	36926955	36956720	H3K27ac	-0.55765307	peak_533237
chr20	38594209	38750183	H3K27me3	0.47438174	peak_129028
chr20	40626949	40731548	H3K27me3	0.5832893	peak_129173
chr20	41028829	41083581	H3K4me1	0.4275113	peak_520924
chr20	41358318	41390698	H3K27me3	0.56744295	peak_129212
chr20	43666746	43722783	H3K36me3	0.58361554	peak_215551
chr20	43878579	43951399	H3K27me3	0.5134694000000001	peak_129477
chr20	43937417	43937657	H3K4me3	-0.45822924	peak_398475
chr20	44640308	44654078	H3K4me1	0.43782806	peak_522289
chr20	44736222	44857636	H3K27me3	0.47879952	peak_129528
chr20	44742219	44743046	H3K4me3	-0.40330806	peak_398775
chr20	45093351	45183983	H3K27me3	0.49541417	peak_129541
chr20	45196771	45319740	H3K27me3	0.48484993	peak_129543
chr20	45646846	45647373	H3K4me1	-0.450219	peak_522651
chr20	45846408	45846559	H3K4me3	-0.4370603	peak_399061
chr20	47346951	47361907	H3K4me3	0.4169491	peak_399597
chr20	49427745	49428153	H3K4me3	-0.53009444	peak_400250
chr20	50128995	50131178	H3K4me3	-0.42939797	peak_400513
chr20	50384937	50432461	H3K27ac	-0.5652041	peak_538374
chr20	50503047	50503486	H3K4me3	-0.4019139	peak_400666
chr20	50509458	50519337	H3K4me3	0.48457038	peak_400668
chr20	51219505	51224031	H3K4me1	0.5404647	peak_524446
chr20	51521961	51589467	H3K27me3	0.5104922000000001	peak_129877
chr20	53572171	53593292	H3K4me1	0.6028958999999999	peak_525465
chr20	53651033	53663825	H3K4me1	0.58624434	peak_525482
chr20	53888396	53913000	H3K4me1	0.63864255	peak_525554
chr20	57209572	57346604	H3K27me3	0.5331573000000001	peak_130465
chr20	57625821	57644153	H3K27me3	0.48446578	peak_130472
chr20	57975333	57978059	H3K4me1	-0.44036198	peak_526972
chr20	57976921	57977675	H3K4me3	-0.55480856	peak_403327
chr20	58830720	58885449	H3K27me3	0.5201920999999999	peak_130520
chr20	58918081	58957042	H3K27me3	0.5147179000000001	peak_130525
chr20	59295002	59297523	H3K4me1	-0.45954752	peak_527487
chr20	59669052	59670599	H3K4me1	-0.45924115	peak_527661
chr20	62192268	62192419	H3K4me3	-0.46577734	peak_404533
chr21	8233158	8233399	H3K4me3	-0.4361585999999999	peak_405604
chr21	15752408	15763959	H3K9me3	0.56072026	peak_177908
chr21	31655099	31672402	H3K4me1	0.45317766	peak_535936
chr21	31705661	31717900	H3K4me1	0.4843439	peak_535959
chr21	32768090	32773579	H3K4me3	0.57375795	peak_411052
chr21	32876186	33203461	H3K27me3	0.53210086	peak_132778
chr21	33205530	33212017	H3K9me3	0.51606244	peak_179186
chr21	33945961	33950778	H3K4me1	0.5479638000000001	peak_536824
chr21	33973080	33979153	H3K4me1	0.49737558	peak_536836
chr21	34602497	34700908	H3K27me3	0.51836735	peak_132871
chr21	35168024	35172814	H3K4me1	0.47728506	peak_537219
chr21	38696921	38697072	H3K4me3	-0.45334232	peak_412939
chr21	40930790	40930982	H3K4me1	-0.51651955	peak_539735
chr21	41758076	41773096	H3K4me1	0.46995476	peak_540081
chr21	42922037	42926643	H3K4me1	0.5406335	peak_540473
chr21	45319625	45320998	H3K4me3	-0.55133104	peak_415066
chr21	46021379	46023002	H3K4me3	-0.39549968	peak_415352
chr21	46199216	46200484	H3K9me3	0.49791116	peak_180863
chr21	46345494	46348920	H3K4me1	-0.43046224	peak_541369
chr21	46666908	46668752	H3K4me3	0.41028634	peak_415606
chr22	16558034	16558588	H3K4me1	-0.5003736	peak_541550
chr22	16559370	16560055	H3K4me1	-0.50931007	peak_541552
chr22	16561144	16561437	H3K27ac	-0.54467934	peak_556203
chr22	16563214	16563971	H3K4me1	-0.50143105	peak_541553
chr22	16564735	16565438	H3K4me1	-0.6229264	peak_541554
chr22	17856750	17874891	H3K27ac	-0.53540814	peak_556631
chr22	17924744	17925442	H3K4me3	-0.40754592	peak_416677
chr22	19220063	19220256	H3K4me1	-0.4284249	peak_542210
chr22	19883732	19907027	H3K4me1	0.4750225999999999	peak_542458
chr22	19979842	20004004	H3K27ac	-0.52091837	peak_557146
chr22	20165017	20165359	H3K4me1	-0.49197966	peak_542522
chr22	21053672	21057551	H3K4me1	0.5096043	peak_542815
chr22	21983144	22114767	H3K27me3	0.4785114	peak_134203
chr22	22116482	22220834	H3K27me3	0.4982952999999999	peak_134204
chr22	22138995	22140109	H3K9me3	0.4593037	peak_181597
chr22	23602896	23626390	H3K36me3	-0.5398323	peak_225412
chr22	24411215	24411560	H3K4me1	-0.43323228	peak_543770
chr22	25123267	25141415	H3K4me1	-0.4514932	peak_544015
chr22	26656463	26680195	H3K4me1	0.44371042	peak_544658
chr22	26978043	26979895	H3K4me1	-0.49150434	peak_544808
chr22	27932182	27933632	H3K4me3	-0.5189082	peak_419619
chr22	30318967	30319218	H3K4me3	-0.5488662	peak_420357
chr22	30389915	30394231	H3K4me1	0.43909502	peak_545999
chr22	30553932	30558432	H3K9me3	-0.45584634	peak_182594
chr22	30703495	30707933	H3K4me1	0.4361991	peak_546128
chr22	30929910	30931385	H3K4me1	-0.4437657	peak_546228
chr22	30992001	30993653	H3K4me1	-0.5819135999999999	peak_546255
chr22	31152129	31156949	H3K4me1	-0.4954751	peak_546303
chr22	31489934	31492927	H3K4me1	0.44316742	peak_546421
chr22	31681366	31682606	H3K4me3	-0.423069	peak_420754
chr22	31983761	32145349	H3K27me3	0.5148139	peak_134925
chr22	32174880	32178897	H3K9me3	-0.47034815	peak_182730
chr22	32876708	32878004	H3K4me1	-0.52308875	peak_546953
chr22	35264049	35264200	H3K4me3	-0.4456676999999999	peak_421567
chr22	36153598	36153803	H3K4me3	-0.49517	peak_421878
chr22	36153911	36154303	H3K4me3	-0.44125018	peak_421879
chr22	36193384	36194019	H3K4me1	-0.46033758	peak_548117
chr22	36323019	36326037	H3K4me3	-0.59409696	peak_421923
chr22	36326203	36326750	H3K4me3	-0.4684445	peak_421924
chr22	36343469	36344187	H3K4me3	-0.43536454	peak_421933
chr22	36344203	36344477	H3K4me3	-0.42794687	peak_421934
chr22	36977216	36978697	H3K4me3	0.4102279	peak_422143
chr22	38704385	38710082	H3K4me3	0.42460546	peak_422774
chr22	38786580	38787139	H3K4me3	-0.41829473	peak_422821
chr22	38841244	38841574	H3K4me3	-0.43220147	peak_422843
chr22	40072551	40072702	H3K4me3	-0.39623836	peak_423279
chr22	41177414	41177617	H3K4me3	-0.4483491	peak_423603
chr22	41541248	41545383	H3K4me3	0.41239038	peak_423731
chr22	43160836	43160971	H3K4me3	-0.4124800999999999	peak_424326
chr22	45593366	45594685	H3K4me1	-0.55883616	peak_551192
chr22	45825909	45834832	H3K27ac	0.5186735	peak_567564
chr22	47246426	47248549	H3K4me1	-0.44452488	peak_551710
chr22	47485437	47485648	H3K4me3	-0.4515348	peak_425967
chr22	47932358	47932559	H3K4me3	-0.3966717	peak_426275
chr22	47932423	47932681	H3K4me1	-0.497434	peak_552036
chr3	2566927	2567320	H3K4me1	-0.56955874	peak_554290
chr3	2568318	2569780	H3K4me1	-0.5475609	peak_554292
chr3	3179887	3211833	H3K27me3	0.48471752	peak_136745
chr3	4268654	4295297	H3K27me3	0.5241296	peak_136885
chr3	5211378	5216285	H3K4me1	0.5028054	peak_555297
chr3	6213636	6243555	H3K9me3	0.47054023	peak_185403
chr3	8042761	8046320	H3K9me3	-0.47495797	peak_185493
chr3	9152414	9152648	H3K4me1	-0.46860763	peak_556639
chr3	9394111	9406458	H3K4me3	0.6283459	peak_430283
chr3	11002900	11040454	H3K36me3	-0.51193357	peak_230746
chr3	11432445	11439640	H3K4me1	-0.48886877	peak_557466
chr3	11433584	11434996	H3K4me3	-0.41948682	peak_430914
chr3	12483307	12486637	H3K4me3	0.5092928	peak_431217
chr3	12850548	12882694	H3K27me3	0.47563025	peak_137693
chr3	13092272	13093181	H3K4me3	-0.5386773	peak_431425
chr3	14037609	14055177	H3K27me3	0.5196158	peak_137750
chr3	14401500	14408223	H3K4me3	0.43606073	peak_431860
chr3	15287414	15288479	H3K4me3	-0.49530238	peak_432138
chr3	16108653	16111842	H3K4me1	-0.4734949	peak_559036
chr3	16173474	16183937	H3K4me3	-0.5800701	peak_432456
chr3	24695669	24699791	H3K9me3	-0.5402640999999999	peak_187640
chr3	25930319	25935238	H3K9me3	-0.61096305	peak_187835
chr3	27577408	27578010	H3K4me3	-0.50920784	peak_435053
chr3	29567009	29569767	H3K4me1	-0.5571166999999999	peak_564046
chr3	29575058	29578359	H3K4me1	-0.42561087	peak_564047
chr3	29701555	29702068	H3K4me3	-0.3929196	peak_435553
chr3	29702382	29702659	H3K4me1	-0.48364592	peak_564102
chr3	30704562	30705639	H3K9me3	0.49595428	peak_188400
chr3	31965941	31986562	H3K4me1	0.4594569999999999	peak_564981
chr3	32213866	32248169	H3K27me3	0.48705882	peak_139766
chr3	33205406	33246852	H3K27me3	0.73618245	peak_139834
chr3	33329610	33329910	H3K4me1	-0.4583659	peak_565461
chr3	33647223	33666409	H3K4me1	0.46271494	peak_565606
chr3	33733660	33744372	H3K27me3	0.49435773	peak_139872
chr3	34062134	34079429	H3K27me3	0.5104922000000001	peak_139898
chr3	36774184	36796851	H3K27me3	0.6355341999999999	peak_140244
chr3	36865996	36869964	H3K4me1	0.4323982	peak_566745
chr3	37005006	37005281	H3K4me1	-0.44924054	peak_566790
chr3	37053445	37053706	H3K4me3	-0.4165744	peak_437505
chr3	37327908	37328595	H3K4me3	-0.39851505	peak_437590
chr3	37440981	37613004	H3K27me3	0.4764946	peak_140283
chr3	37576349	37613097	H3K27ac	-0.59112245	peak_583175
chr3	37603354	37613085	H3K4me1	-0.5347510999999999	peak_567019
chr3	37789950	37793036	H3K4me1	-0.50195706	peak_567064
chr3	37793229	37793634	H3K4me1	-0.48362148	peak_567065
chr3	37793342	37796184	H3K27ac	-0.5456122	peak_583247
chr3	37793637	37796791	H3K4me1	-0.55013573	peak_567066
chr3	38214282	38215248	H3K27ac	0.5440815999999999	peak_583381
chr3	38462707	38476957	H3K9me3	0.47284514	peak_189445
chr3	38462848	38466332	H3K4me1	-0.5327602	peak_567290
chr3	40240625	40253318	H3K36me3	-0.52467346	peak_235200
chr3	40347780	40392918	H3K27me3	0.6003841999999999	peak_140498
chr3	40874928	40880662	H3K4me1	-0.42814478	peak_568247
chr3	40875035	40880120	H3K27ac	-0.58214283	peak_584439
chr3	42355901	42356155	H3K4me3	-0.44292566	peak_438943
chr3	42450924	42465768	H3K27me3	0.5059425000000001	peak_140693
chr3	42851024	42851591	H3K4me3	-0.41631347	peak_439127
chr3	42851603	42851991	H3K4me3	-0.42616	peak_439128
chr3	42947603	42956841	H3K36me3	-0.57611674	peak_235692
chr3	42958716	43011676	H3K27me3	0.49157262	peak_140720
chr3	43100531	43139949	H3K27me3	0.5838654999999999	peak_140729
chr3	43242649	43286426	H3K27me3	0.47515005	peak_140744
chr3	43975623	44230755	H3K27me3	0.5019448000000001	peak_140796
chr3	45248244	45281543	H3K27me3	0.4817767	peak_140878
chr3	45271272	45274771	H3K4me1	0.4479287	peak_569790
chr3	45285999	45290083	H3K9me3	0.47525752	peak_190369
chr3	45480440	45485361	H3K9me3	0.5035774000000001	peak_190394
chr3	45758037	45812087	H3K27me3	0.5522689000000001	peak_140911
chr3	47530507	47584670	H3K27me3	0.5092437	peak_140983
chr3	48153775	48189595	H3K36me3	0.5120948000000001	peak_236337
chr3	49540428	49564957	H3K27me3	0.5088595	peak_141092
chr3	51383203	51389327	H3K4me3	0.51794267	peak_441828
chr3	52232960	52235214	H3K4me3	-0.4707617999999999	peak_442076
chr3	52440878	52445753	H3K4me3	-0.5553477	peak_442153
chr3	53446511	53467760	H3K27me3	0.4766867	peak_141362
chr3	53472415	53638702	H3K27me3	0.52960384	peak_141364
chr3	53481463	53482772	H3K4me1	-0.43153226	peak_572654
chr3	53860910	53861506	H3K4me1	-0.43893167	peak_572793
chr3	54270619	54274099	H3K4me1	-0.4365257	peak_572988
chr3	55982963	55983799	H3K4me1	-0.44574168	peak_573729
chr3	57689977	57693920	H3K4me3	0.3875511	peak_443417
chr3	58468817	58476653	H3K4me1	0.45167422	peak_574652
chr3	58569259	58614325	H3K27me3	0.47534212	peak_141752
chr3	61999874	62002692	H3K4me1	-0.43816462	peak_576128
chr3	62129342	62129837	H3K4me1	-0.5360796999999999	peak_576198
chr3	62130316	62136581	H3K4me1	-0.4515837	peak_576200
chr3	62138848	62166296	H3K27ac	-0.5346939	peak_593144
chr3	62156896	62166205	H3K4me1	-0.5432579000000001	peak_576207
chr3	63854491	63863792	H3K4me1	0.46914026	peak_576930
chr3	64813102	64817417	H3K4me1	-0.49357465	peak_577214
chr3	64987659	64988977	H3K4me1	-0.533813	peak_577291
chr3	66186730	66186952	H3K4me1	-0.4845826	peak_577836
chr3	66652770	66691092	H3K27me3	0.4869628	peak_142704
chr3	67153753	67161167	H3K9me3	-0.60288113	peak_193092
chr3	67379561	67381214	H3K4me1	-0.47330317	peak_578298
chr3	67947660	67955435	H3K9me3	-0.6070108000000001	peak_193222
chr3	71707196	71765222	H3K27me3	0.57963985	peak_143344
chr3	71765403	71928914	H3K27me3	0.55783916	peak_143345
chr3	72063609	72063936	H3K4me3	-0.38601133	peak_446777
chr3	79501821	79502740	H3K4me3	-0.54475546	peak_448577
chr3	97763043	97767054	H3K4me3	0.5873173	peak_451693
chr3	100167871	100172893	H3K4me1	-0.5391855	peak_588238
chr3	100225071	100225594	H3K4me3	-0.4268628	peak_452356
chr3	100259448	100265384	H3K4me3	0.57907647	peak_452369
chr3	100760078	100760871	H3K4me3	-0.42308587	peak_452518
chr3	101154777	101155281	H3K4me1	-0.44524968	peak_588648
chr3	105861180	105871308	H3K4me3	0.42694327	peak_453661
chr3	106540955	106553511	H3K9me3	0.45710582	peak_198805
chr3	111672187	111678624	H3K4me1	0.43502262	peak_592626
chr3	111673478	111678395	H3K4me3	0.5435416999999999	peak_455028
chr3	119007413	119040632	H3K27me3	0.577527	peak_148248
chr3	119376370	119376521	H3K4me3	-0.46213427	peak_457086
chr3	119577186	119583339	H3K27ac	-0.6227550999999999	peak_611382
chr3	120360362	120372680	H3K27me3	0.6026891	peak_148381
chr3	120433964	120434220	H3K4me3	-0.46074203	peak_457418
chr3	120595322	120600309	H3K4me3	0.53208643	peak_457475
chr3	120960522	120965608	H3K9me3	-0.48859543	peak_200709
chr3	121071171	121073016	H3K4me1	-0.5389628000000001	peak_596251
chr3	121071863	121072991	H3K4me3	-0.50558925	peak_457627
chr3	122495271	122514316	H3K4me1	0.5082353000000001	peak_596757
chr3	122883719	123056719	H3K27me3	0.49330133	peak_148596
chr3	123355434	123435968	H3K4me1	-0.53547513	peak_597036
chr3	123364885	123451900	H3K27ac	-0.52612245	peak_613000
chr3	123418926	123420237	H3K4me3	-0.5543411	peak_458322
chr3	123711845	123712754	H3K4me3	-0.46447203	peak_458424
chr3	123961553	124099479	H3K27me3	0.6481151999999999	peak_148677
chr3	124054405	124098807	H3K4me1	-0.5011765	peak_597253
chr3	124699134	124717057	H3K27me3	0.52067226	peak_148731
chr3	124711558	124711709	H3K4me3	-0.4609604	peak_458810
chr3	125757295	125758900	H3K9me3	-0.55778325	peak_201283
chr3	126299872	126302740	H3K27ac	-0.55213064	peak_614203
chr3	126486042	126486285	H3K4me3	-0.40937477	peak_459360
chr3	126984027	126985418	H3K9me3	-0.4785417999999999	peak_201433
chr3	127074278	127075147	H3K4me3	-0.4213386999999999	peak_459564
chr3	127897575	127956226	H3K27me3	0.612581	peak_148990
chr3	130499806	130547652	H3K27me3	0.6104682	peak_149176
chr3	130815088	130815295	H3K4me3	-0.45216197	peak_460665
chr3	134712942	134777586	H3K27me3	0.49935174	peak_149522
chr3	136083369	136084362	H3K4me1	-0.5323342	peak_601743
chr3	138367922	138368162	H3K4me3	-0.38694912	peak_462335
chr3	139493753	139494002	H3K4me1	-0.52909076	peak_602971
chr3	139496867	139517943	H3K27me3	0.47515005	peak_149920
chr3	139644002	139745329	H3K27me3	0.5368066999999999	peak_149932
chr3	139912305	139955318	H3K27me3	0.4872509	peak_149948
chr3	141292022	141292851	H3K4me3	-0.4419763	peak_463002
chr3	142011400	142028313	H3K36me3	0.53725207	peak_250044
chr3	142025191	142030072	H3K4me3	0.60327286	peak_463234
chr3	142444971	142449142	H3K4me3	0.53068376	peak_463336
chr3	146280825	146281213	H3K4me3	-0.40094107	peak_464224
chr3	148519441	148519901	H3K4me1	-0.49882656	peak_606414
chr3	148527858	148530030	H3K4me1	-0.4414127	peak_606415
chr3	151326696	151330057	H3K4me3	-0.38912913	peak_465498
chr3	154184980	154185228	H3K4me3	-0.3926595	peak_466203
chr3	155850159	155855592	H3K4me3	0.5213325	peak_466576
chr3	156049669	156053073	H3K9me3	0.54266506	peak_205376
chr3	157102991	157117097	H3K4me1	0.44081447	peak_609693
chr3	159708725	159708978	H3K4me1	-0.5009800999999999	peak_610706
chr3	160547807	160553696	H3K9me3	0.4997359	peak_205916
chr3	163057679	163060551	H3K4me1	-0.559457	peak_611913
chr3	163057941	163058845	H3K4me3	-0.4846572	peak_468316
chr3	165649298	165649748	H3K4me3	-0.5537144	peak_468759
chr3	168083429	168098641	H3K4me1	0.480181	peak_613375
chr3	170178429	170182537	H3K4me3	0.41443595	peak_469732
chr3	171742977	171746546	H3K4me1	-0.4841629	peak_614791
chr3	171743488	171747933	H3K9me3	0.45974693	peak_207433
chr3	177703041	177707852	H3K4me1	-0.5577375	peak_617036
chr3	177705201	177708803	H3K27ac	-0.53591835	peak_633239
chr3	178867478	178871321	H3K4me1	-0.5192760000000001	peak_617533
chr3	184298170	184302563	H3K4me3	0.47580358	peak_473460
chr3	184418939	184698920	H3K27me3	0.50405765	peak_154426
chr3	185978824	186004964	H3K27me3	0.54391354	peak_154553
chr3	186126820	186205047	H3K27me3	0.5802161	peak_154565
chr3	186528552	186543591	H3K4me1	0.42597285	peak_620488
chr3	186610599	186618790	H3K4me1	0.42633483	peak_620505
chr3	187107278	187108897	H3K4me1	-0.46507838	peak_620682
chr3	187303775	187303920	H3K4me1	-0.4922246	peak_620766
chr3	187514711	187718128	H3K27me3	0.54285717	peak_154665
chr3	188290389	188290726	H3K4me3	-0.38861284	peak_474708
chr3	188972610	188972887	H3K4me3	-0.42506495	peak_474911
chr3	189155046	189155544	H3K4me1	-0.432424	peak_621254
chr3	189199933	189200975	H3K4me1	-0.43391103	peak_621275
chr3	193770789	193784702	H3K4me1	0.4685973	peak_623107
chr3	193780541	193780891	H3K4me3	-0.40398818	peak_476066
chr3	194350956	194403126	H3K27me3	0.4820648	peak_155371
chr3	194554352	194555246	H3K4me3	-0.41634157	peak_476353
chr3	194952165	194952443	H3K4me3	-0.51756305	peak_476508
chr3	195221406	195222235	H3K4me3	-0.40385792	peak_476622
chr3	196842352	196842980	H3K4me3	-0.39321792	peak_477150
chr3	196843845	196843996	H3K4me3	-0.4474936	peak_477151
chr3	197478183	197486255	H3K4me1	0.42895928	peak_624389
chr4	961808	963521	H3K4me3	-0.5369104	peak_478135
chr4	1510394	1510545	H3K4me3	-0.39915195	peak_478374
chr4	2803794	2804155	H3K4me3	-0.3913762	peak_478886
chr4	2804504	2804850	H3K4me3	-0.39778656	peak_478887
chr4	4980731	4980912	H3K4me3	-0.456072	peak_479544
chr4	7426165	7426316	H3K4me3	-0.5587098	peak_480368
chr4	8269136	8273770	H3K4me3	-0.44330797	peak_480706
chr4	9739928	9740079	H3K4me3	-0.4122317	peak_480957
chr4	13484823	13555957	H3K27me3	0.5087635	peak_156677
chr4	15432914	15437543	H3K4me1	-0.48091584	peak_630134
chr4	15433094	15433245	H3K4me3	-0.46677473	peak_482118
chr4	16034145	16144784	H3K27me3	0.5363265	peak_156992
chr4	16616410	16618288	H3K4me1	-0.5156342	peak_630591
chr4	16617241	16617951	H3K4me3	-0.41572294	peak_482429
chr4	17323317	17323945	H3K4me3	-0.49013585	peak_482598
chr4	17509854	17534230	H3K27me3	0.50780314	peak_157125
chr4	22778474	22779191	H3K4me3	-0.47007093	peak_483747
chr4	24454685	24483772	H3K27me3	0.55783916	peak_157917
chr4	24965739	25099096	H3K27me3	0.5020408	peak_157967
chr4	25100106	25100443	H3K4me3	-0.47345117	peak_484322
chr4	31183935	31184086	H3K4me3	-0.3844965	peak_485744
chr4	33396255	33396619	H3K4me1	-0.6137954000000001	peak_636769
chr4	37415287	37416292	H3K9me3	-0.470995	peak_215194
chr4	37419708	37477933	H3K27me3	0.5034814000000001	peak_159018
chr4	38877760	38879749	H3K4me1	-0.49248868	peak_638416
chr4	39045077	39058169	H3K4me1	0.4556560999999999	peak_638484
chr4	40297014	40318711	H3K4me1	0.5299215	peak_638970
chr4	40618829	40632858	H3K4me1	0.61900455	peak_639080
chr4	41120033	41121316	H3K4me3	-0.41981292	peak_488107
chr4	41255482	41259480	H3K27ac	0.52561224	peak_655969
chr4	41520348	41521893	H3K4me1	-0.45819005	peak_639393
chr4	41579638	41710373	H3K27me3	0.6054742	peak_159455
chr4	41588200	41595626	H3K4me1	-0.5964706	peak_639410
chr4	42386194	42419584	H3K27me3	0.4797599	peak_159511
chr4	47442408	47442798	H3K9me3	-0.4624069999999999	peak_216368
chr4	47926423	47927232	H3K4me3	0.3944592	peak_489476
chr4	52073644	52073969	H3K4me1	-0.48520938	peak_642123
chr4	52742817	52768175	H3K27me3	0.47659063	peak_160326
chr4	52744724	52745140	H3K4me1	-0.42921823	peak_642395
chr4	52801758	52807993	H3K9me3	-0.48897958	peak_216767
chr4	53353118	53358905	H3K9me3	0.51519805	peak_216853
chr4	53354032	53354660	H3K4me1	-0.4855649999999999	peak_642608
chr4	55000918	55003144	H3K4me1	-0.4677827999999999	peak_643289
chr4	67808243	67818420	H3K9me3	-0.58040816	peak_218557
chr4	69575211	69575590	H3K4me3	-0.41265976	peak_494013
chr4	76597456	76597778	H3K4me3	-0.553897	peak_495591
chr4	78550096	78554564	H3K4me1	0.5070587999999999	peak_651439
chr4	78984885	78986412	H3K4me1	-0.4360180999999999	peak_651622
chr4	81723648	81724005	H3K4me3	-0.42068842	peak_497002
chr4	82152180	82160027	H3K9me3	-0.53805524	peak_220461
chr4	83775767	83804607	H3K27me3	0.4857143	peak_163445
chr4	84202454	84213073	H3K9me3	-0.46689075	peak_220694
chr4	85907391	85911715	H3K4me1	-0.4842534	peak_654337
chr4	86953091	86969348	H3K4me1	0.5715836999999999	peak_654810
chr4	87421137	87425005	H3K4me3	0.45195788	peak_498434
chr4	88636832	88636988	H3K4me1	-0.44098672	peak_655455
chr4	89189101	89191517	H3K9me3	-0.45748997	peak_221313
chr4	99309385	99332714	H3K27ac	-0.57561225	peak_675275
chr4	99329881	99331283	H3K4me1	-0.5025339	peak_659251
chr4	99357155	99364406	H3K27ac	-0.5732289	peak_675291
chr4	99360898	99363927	H3K4me1	-0.43031675	peak_659265
chr4	99614067	99616643	H3K4me1	-0.42914027	peak_659372
chr4	101009638	101010616	H3K4me3	-0.4141225999999999	peak_501463
chr4	103207453	103208366	H3K4me1	0.4394913	peak_660720
chr4	107707777	107720303	H3K4me1	0.49049774	peak_662187
chr4	107715747	107722884	H3K4me3	0.5381063	peak_502809
chr4	107837621	107838060	H3K4me3	-0.41104254	peak_502838
chr4	108509029	108583434	H3K27me3	0.5095318	peak_166134
chr4	108618949	108624759	H3K4me3	0.64137924	peak_503046
chr4	108620602	108625317	H3K4me1	0.44832578	peak_662558
chr4	109735707	109736188	H3K4me3	-0.39392567	peak_503282
chr4	109814304	109818169	H3K4me3	0.5732904000000001	peak_503302
chr4	109978374	109981620	H3K4me1	0.50244343	peak_663207
chr4	110054731	110061525	H3K4me1	0.55755657	peak_663238
chr4	110103565	110109054	H3K27ac	0.54346937	peak_679403
chr4	110104550	110110817	H3K4me1	0.60162896	peak_663256
chr4	110571145	110574069	H3K9me3	-0.50184876	peak_224067
chr4	114837119	114839162	H3K9me3	-0.56465787	peak_224570
chr4	116562707	116563078	H3K4me1	-0.42719954	peak_665530
chr4	118368330	118370061	H3K9me3	-0.48888355	peak_225182
chr4	119746429	119746713	H3K4me1	-0.4898425999999999	peak_666391
chr4	119746748	119752462	H3K4me1	-0.4478733	peak_666392
chr4	120704345	120705235	H3K4me1	-0.5768326	peak_666806
chr4	120834525	120834747	H3K4me3	-0.38832512	peak_505763
chr4	121925279	122013265	H3K27me3	0.6171909000000001	peak_167499
chr4	122624341	122633947	H3K27me3	0.6107563	peak_167557
chr4	122946820	122947090	H3K4me1	-0.43309295	peak_667738
chr4	125744948	125745387	H3K4me3	-0.41830376	peak_506882
chr4	126022915	126024975	H3K4me1	-0.44501764	peak_669046
chr4	127217324	127218116	H3K4me1	-0.4263112	peak_669506
chr4	128652329	128656893	H3K9me3	0.46141657	peak_226522
chr4	128655242	128656196	H3K4me3	-0.40869167	peak_507552
chr4	129089829	129097538	H3K4me3	0.62203383	peak_507677
chr4	129650718	129652439	H3K27me3	-0.48913231	peak_168305
chr4	129650871	129659654	H3K9me3	-0.5363265	peak_226655
chr4	138627058	138638714	H3K27me3	0.49195677	peak_168915
chr4	140992434	140999854	H3K4me1	-0.6447059	peak_674073
chr4	141363572	141364849	H3K9me3	-0.49037123	peak_228519
chr4	142182627	142183722	H3K4me1	-0.5035407999999999	peak_674576
chr4	143450384	143452013	H3K4me1	-0.42624435	peak_675054
chr4	145763723	145764095	H3K4me1	-0.473247	peak_675826
chr4	147193878	147195927	H3K4me1	-0.4997284999999999	peak_676354
chr4	148281933	148291157	H3K4me1	-0.5526696999999999	peak_676779
chr4	148599671	148600321	H3K4me3	-0.40889117	peak_511670
chr4	150164900	150168281	H3K4me1	-0.4352036	peak_677505
chr4	151011239	151017181	H3K4me3	0.47831672	peak_512121
chr4	151593142	151596242	H3K9me3	-0.4760144	peak_229848
chr4	152675236	152684941	H3K4me1	0.5375565999999999	peak_678530
chr4	152677476	152681106	H3K4me3	0.41005257	peak_512584
chr4	153654800	153656785	H3K4me3	-0.460374	peak_512956
chr4	153654828	153659709	H3K4me1	-0.5179755	peak_678883
chr4	153689797	153690097	H3K4me1	-0.5412361	peak_678898
chr4	154646853	154651164	H3K9me3	-0.5012725	peak_230279
chr4	154731421	154771616	H3K27me3	0.5056903	peak_170661
chr4	155611962	155612878	H3K4me1	-0.49696806	peak_679589
chr4	156836842	156838909	H3K4me1	-0.5404525	peak_680080
chr4	158882973	158884895	H3K4me1	-0.50325793	peak_680901
chr4	159390725	159391121	H3K4me3	-0.38864207	peak_514342
chr4	161162367	161165518	H3K27me3	-0.61536616	peak_171307
chr4	162835633	162836247	H3K4me1	-0.5533593000000001	peak_682108
chr4	162835779	162836345	H3K4me3	-0.41163936	peak_515062
chr4	165461192	165462034	H3K4me3	-0.45667768	peak_515558
chr4	165468399	165480412	H3K9me3	0.56379354	peak_231701
chr4	168871365	168871996	H3K4me3	-0.4153039	peak_516311
chr4	168872018	168872493	H3K4me3	-0.39754513	peak_516312
chr4	169240339	169240580	H3K4me3	-0.40143386	peak_516462
chr4	169264073	169264894	H3K4me3	-0.43828812	peak_516476
chr4	171591766	171592971	H3K9me3	-0.45787415	peak_232624
chr4	173184381	173196119	H3K4me1	0.5305882	peak_685547
chr4	173240496	173259446	H3K4me1	0.56597286	peak_685567
chr4	173806726	173809409	H3K4me1	-0.48996583	peak_685806
chr4	173807372	173807607	H3K4me3	-0.47685608	peak_517385
chr4	176527995	176529343	H3K4me1	-0.5095928	peak_686890
chr4	177307120	177368421	H3K36me3	0.5882921999999999	peak_285390
chr4	180692886	180693087	H3K4me3	-0.4122827	peak_518791
chr4	184413236	184413439	H3K4me3	-0.44030726	peak_519816
chr4	184967883	185110840	H3K27me3	0.609988	peak_174033
chr4	185302002	185313444	H3K4me1	0.43746606	peak_690367
chr4	185625257	185626374	H3K4me1	-0.49244276	peak_690481
chr4	186743340	186743747	H3K4me3	-0.40154964	peak_520629
chr5	413323	416873	H3K4me1	0.4280542999999999	peak_692421
chr5	728048	734184	H3K36me3	-0.53996414	peak_287594
chr5	1113489	1113640	H3K4me3	-0.6173314000000001	peak_521712
chr5	1911361	1911564	H3K4me3	-0.4162839	peak_522039
chr5	4116261	4118243	H3K4me1	-0.45191067	peak_693944
chr5	4116263	4119345	H3K27me3	-0.49771908	peak_175099
chr5	6551550	6552152	H3K4me3	-0.47528514	peak_523136
chr5	7055159	7055556	H3K4me3	-0.4058829	peak_523298
chr5	7867355	7873652	H3K4me3	0.40438336	peak_523470
chr5	17029473	17033483	H3K9me3	-0.47842684	peak_237682
chr5	17400285	17407241	H3K4me1	0.6315837	peak_699144
chr5	17400345	17407163	H3K27ac	0.5317347	peak_712117
chr5	31529770	31534946	H3K4me3	0.53670365	peak_528565
chr5	36149945	36159150	H3K4me3	0.5825832	peak_529802
chr5	36273438	36290456	H3K27me3	0.5535174	peak_178110
chr5	36298080	36306591	H3K27ac	-0.5819388000000001	peak_717253
chr5	38224979	38328865	H3K27me3	0.51990396	peak_178242
chr5	40828229	40835001	H3K4me1	0.6079638	peak_706989
chr5	40831533	40836758	H3K4me3	0.64786667	peak_531004
chr5	41473573	41473729	H3K4me1	-0.5224953	peak_707302
chr5	42970929	42971529	H3K4me3	-0.42330346	peak_531460
chr5	43006813	43011566	H3K4me3	0.49468142	peak_531475
chr5	43618290	43623730	H3K4me1	-0.4591854999999999	peak_708039
chr5	44118192	44118670	H3K4me1	-0.4879263	peak_708190
chr5	52874009	52878337	H3K4me1	-0.5478733	peak_709597
chr5	55423345	55423789	H3K4me1	-0.444364	peak_710590
chr5	55986636	55996451	H3K4me3	0.40543538	peak_534202
chr5	59251298	59251716	H3K4me1	-0.42844957	peak_712096
chr5	59252241	59255187	H3K4me1	-0.49366516	peak_712097
chr5	59556791	59568322	H3K4me1	0.42886877	peak_712218
chr5	62035298	62037465	H3K9me3	-0.551898	peak_243173
chr5	62306507	62320758	H3K4me1	0.5561991	peak_713291
chr5	66716151	66744190	H3K27me3	0.55995196	peak_180876
chr5	67535243	67539810	H3K4me1	-0.43375567	peak_715362
chr5	67535593	67539857	H3K27ac	-0.6072094	peak_727775
chr5	67536852	67538647	H3K4me3	-0.43477494	peak_536813
chr5	71662078	71758991	H3K27me3	0.55332536	peak_181202
chr5	73273208	73275823	H3K4me3	-0.44435996	peak_537944
chr5	76123798	76145248	H3K27me3	0.5134694000000001	peak_181665
chr5	77191978	77266759	H3K27me3	0.6207443	peak_181755
chr5	77324993	77341747	H3K36me3	-0.51386875	peak_299121
chr5	79143174	79144841	H3K4me1	0.540905	peak_719153
chr5	79253234	79254388	H3K9me3	-0.5127257000000001	peak_245187
chr5	79560186	79566010	H3K4me1	0.51022625	peak_719325
chr5	80242721	80256130	H3K4me1	0.5765289000000001	peak_719576
chr5	80250843	80258255	H3K4me3	0.43424892	peak_539838
chr5	80315075	80330215	H3K27me3	0.47390157	peak_181993
chr5	81070070	81071544	H3K4me1	-0.45404768	peak_719951
chr5	83064831	83076940	H3K4me1	0.46304214	peak_720787
chr5	83075396	83079414	H3K4me3	0.64383394	peak_540571
chr5	83077757	83079506	H3K4me1	0.46751133	peak_720789
chr5	87306648	87315956	H3K4me1	0.45466062	peak_722246
chr5	88125880	88163761	H3K27me3	0.51135653	peak_182783
chr5	88243104	88252339	H3K4me1	0.49837103	peak_722545
chr5	88586191	88592955	H3K9me3	-0.48062426	peak_246490
chr5	91117739	91130879	H3K27ac	-0.57040817	peak_736457
chr5	91446658	91447522	H3K4me1	-0.45187873	peak_723691
chr5	95244377	95244580	H3K4me3	-0.44994786	peak_543194
chr5	95260964	95312372	H3K27me3	0.52662665	peak_183577
chr5	96583388	96592277	H3K27me3	0.50617045	peak_183715
chr5	96619530	96619729	H3K4me1	-0.46458963	peak_725700
chr5	96858301	96858452	H3K4me3	-0.41210386	peak_543674
chr5	98766822	98798590	H3K4me1	0.42932126	peak_726456
chr5	108667527	108681311	H3K27me3	0.5402640999999999	peak_185126
chr5	109487710	109488481	H3K27me3	-0.48597878	peak_185177
chr5	112173789	112175687	H3K4me1	0.4414127	peak_730990
chr5	112396315	112425488	H3K27me3	0.56148857	peak_185545
chr5	112405228	112405603	H3K4me3	-0.41770956	peak_547203
chr5	115318775	115320628	H3K4me1	-0.46367565	peak_732136
chr5	115838191	115845745	H3K4me3	0.47562823	peak_548051
chr5	116013573	116013714	H3K4me3	-0.40835297	peak_548100
chr5	116626054	116626823	H3K4me3	-0.4994154999999999	peak_548322
chr5	118528169	118528455	H3K4me1	-0.44905367	peak_733398
chr5	118771437	118771690	H3K4me1	-0.49021888	peak_733495
chr5	119299922	119372032	H3K4me1	0.540362	peak_733691
chr5	119352357	119362276	H3K4me3	0.39643478	peak_548864
chr5	121056538	121062659	H3K27me3	-0.50031215	peak_186563
chr5	122282218	122329502	H3K27me3	0.48244897	peak_186735
chr5	122515619	122516299	H3K4me1	0.4996605999999999	peak_734834
chr5	124733980	124750212	H3K4me3	0.3884862	peak_550125
chr5	126854658	126855332	H3K4me3	-0.46145248	peak_550775
chr5	127125841	127145571	H3K27me3	0.4880192	peak_187337
[truncated: 642 more rows]
